# Supplementary material for: Heavy metal levels and human health risk implications associated with fish consumption from the lower Omo river (Lotic) and Omo delta lake (Lentic), Ethiopia
Source: PeerJ. 2024 Apr 29;12:e17216. doi: 10.7717/peerj.17216 (PMC11064855; doi:10.7717/peerj.17216)
Supplement: Supplemental Information 1 [file peerj-12-17216-s001.xlsx]

## Sheet: mn
	Mn					Zn				Cu				Pb				Fe				Ni				Co				Cr
		Conc.1(mg/L)	Conc.2(mg/L)	Conc.3(mg/L)		Conc.1(mg/L)	Conc.2(mg/L)	Conc.3(mg/L)		Conc.1(mg/L)	Conc.2(mg/L)	Conc.3(mg/L)		Conc.1(mg/L)	Conc.2(mg/L)	Conc.3(mg/L)		Conc.1(mg/L)	Conc.2(mg/L)	Conc.3(mg/L)		Conc.1(mg/L)	Conc.2(mg/L)	Conc.3(mg/L)		Conc.1(mg/L)	Conc.2(mg/L)	Conc.3(mg/L)		Conc.1(mg/L)	Conc.2(mg/L)	Conc.3(mg/L)
	LPL	0.390158	0.380678	0.390723		0.53012	0.49353	0.480991		0.0475533	0.0435383	0.0508156		0.815385	0.820513	0.869231		1.33594	1.57189	1.31957		0.00826211	0.0106363	0.00788224		0.106697	0.0974596	0.105543		0.166412	0.172519	0.166412
	LPL	0.392667	0.390192	0.383299		0.356314	0.0951807	0.100982		0.023463	0.0220828	0.109536		0.341026	0.330769	0.320513		1.45516	1.42491	1.43132		0.037227	0.0380817	0.0362773		0.0602771	0.0819861	0.0612009		0.150382	0.157252	0.150382
	LPL	0.383571	0.393153	0.383684	0.395697	0.517537	0.522981	0.0883757	0.416963	0.0481807	1.20828	0.862359	0.214798	0.820513	0.792308	0.846154	0.845014	2.43594	2.28399	2.41388	1.79154	0.011491	0.0117759	0.0122507	0.0178696	0.0591224	0.107852	0.0584296	0.0811393	0.182443	0.0977099	0.182443	0.156616
	LPL	0.398136	0.389198	0.398271		0.481437	0.485498	0.53012		0.0460477	0.0508156	0.046537		1.14872	1.10256	1.04615		1.57117	1.31139	1.61174		0.0125356	0.0116809	0.0322887		0.0635104	0.0898383	0.0903002		0.172519	0.166412	0.172519
	LPL	0.390192	0.392667	0.39026		0.0978581	0.0964748	0.35685		0.115558	0.109536	0.0248432		1.05385	1.15128	1.05641		1.39359	2.24626	1.42491		0.0144349	0.0137702	0.00683761		0.0849885	0.082679	0.0829099		0.157252	0.150382	0.157252
	LPL	0.387661	0.489966	0.398068		0.382731	0.358054	1.5303		0.0967378	0.0981179	0.862359		0.892308	0.923077	0.879487		2.33167	2.39146	2.29288		0.0185185	0.020133	0.0175689		0.0685912	0.0796767	0.0794457		0.141985	0.132824	0.141985
	LPM	0.394373	0.380452	0.395028		1.25765	0.500312	0.503793		0.0953576	0.185696	0.23463		0.789744	0.738462	0.769231		1.32883	1.11459	0.955516		0.0184236	0.0202279	0.0212726		0.0376443	0.060739	0.0353349		0.120611	0.0259542	0.120611
	LPM	0.385424	0.387232	0.387525		2.42883	2.45837	0.509683		0.121957	0.115558	0.0917189		0.612821	0.533333	0.587179		1.40071	1.40783	1.58968		0.0175689	0.0182336	0.0185185		0.0210162	0.0625866	0.0187067		0.0961832	0.105344	0.0961832
	LPM	0.37878	0.38678	0.388136	0.385702	2.27501	2.30799	0.18929	1.13409	0.0981179	0.0967378	0.038394	0.153137	0.312821	0.310256	0.307692	0.607835	0.897865	0.537011	0.586833	0.961902	0.017189	0.01415	0.0237417	0.0188298	0.0376443	0.0586605	0.0378753	0.0445984	0.0832061	-0.0793893	0.0832061	0.0431722
	LPM	0.380452	0.394373	0.380723		0.503793	0.518072	1.25765		0.0220828	0.023463	0.0953576		0.741026	0.764103	0.715385		1.1911	1.42918	1.17972		0.0173789	0.0186135	0.0202279		0.0819861	0.0605081	0.0812933		0.0259542	0.120611	0.0259542
	LPM	0.383435	0.381989	0.383345		0.972378	1.01227	1.06716		1.21706	0.0481807	0.0942284		0.638462	0.615385	0.669231		0.399288	1.03559	0.395018		0.0244065	0.0152896	0.0158594		0.060739	0.0413395	0.0385681		-0.0732824	0.174809	-0.0732824
	LPM	0.386847	0.37878	0.388972		0.18929	0.187104	2.27501		0.0391468	0.0375157	0.101255		0.635897	0.589744	0.610256		0.826335	0.537367	0.501779		0.0178538	0.020133	0.0198481		0.034642	0.0120092	0.0214781		-0.0793893	0.0832061	-0.0793893
	LTL	0.391797	0.392068	0.391119		1.25881	0.334092	0.339893		0.774028	0.0173149	0.900125		1.07692	1.12821	1.11026		2.33559	3.13523	2.31673		0.0269706	0.0277303	0.0268756		0.0371824	0.0801386	0.0127021		0.141985	0.171756	0.141985
	LTL	0.387525	0.384949	0.38748		0.0145025	0.357921	0.353458		0.887704	0.882058	0.0119197		1.31026	1.31795	1.31282		1.07972	2.28114	1.07117		0.0288699	0.0127255	0.0108262		0.0429561	0.0387991	0.0429561		0.132824	0.181679	0.132824
	LTL	0.392023	0.391819	0.392203	0.387056	0.339893	0.332887	0.366667	0.393964	0.882058	0.887704	0.774028	0.407256	1.20513	1.0641	1.11795	1.12407	2.42776	1.07117	2.28114	1.74067	0.031529	0.0307692	0.0319088	0.032563	0.082448	0.0127021	0.0833718	0.0654734	0.171756	0.141985	0.171756	0.151145
	LTL	0.38513	0.387322	0.385559		0.353458	0.348951	0.0145025		0.0179423	0.0107905	0.891468		1.25128	1.15385	1.17436		1.15267	0.217082	1.10676		0.0375119	0.0391263	0.0362773		0.0842956	0.0676674	0.0808314		0.181679	0.132824	0.181679
	LTL	0.381062	0.384723	0.381311		0.311557	0.398483	0.544221		0.0309912	0.0240903	0.115684		0.769231	0.894872	0.869231		1.82491	1.81851	1.78292		0.0461538	0.0437797	0.0466287		0.0602771	0.086836	0.0635104		0.173282	0.105344	0.173282
	LTL	0.384497	0.381514	0.384904		0.544221	0.566265	0.311557		0.0971142	0.0982434	0.0273526		1.14872	1.17692	1.15128		1.82811	1.78292	1.81851		0.0354226	0.0368471	0.0361823		0.108314	0.0879908	0.105543		0.105344	0.173282	0.105344
	LTM	0.382395	0.396362	0.384158		0.242124	0.254574	0.102856		0.0287327	0.864241	0.0150565		0.948718	0.869231	0.917949		0.365836	0.323843	0.359431		0.00712251	0.00788224	0.00902184		0.0602771	0.106005	0.0605081		ND	ND	ND
	LTM	0.381514	0.381198	0.381333		0.289424	0.281214	1.46818		0.0158093	0.017064	0.0194479		0.807692	0.825641	0.784615		0.326335	0.395018	0.323843		0.017284	0.0153846	0.0163343		0.0575058	0.0681293	0.069515		ND	ND	ND
	LTM	0.378554	0.380362	0.379119	0.383613	0.282285	0.262115	0.931459	0.555632	0.0412798	0.0121706	0.0355082	0.0707514	0.774359	0.815385	0.920513	0.890456	0.897153	0.430605	0.466192	0.781439	0.0037037	0.00408357	0.00294397	0.0128258	0.0445727	0.0623557	0.0468822	0.0721966	ND	ND	ND	0
	LTM	0.396023	0.383073	0.396588		0.102856	0.104239	0.242124		0.0146801	0.0258469	0.0273526		0.871795	0.820513	0.794872		0.344128	0.359431	0.323843		0.0196581	0.0185185	0.0191833		0.109007	0.100231	0.103464		ND	ND	ND
	LTM	0.381785	0.381266	0.381763		1.46818	1.49174	0.289424		0.0101631	0.0119197	0.014931		1.07692	1.04872	1.09744		0.398221	0.342705	0.418925		0.011301	0.0107312	0.0115859		0.0831409	0.0685912	0.0773672		ND	ND	ND
	LTM	0.380362	0.378554	0.380633		0.931459	0.974833	0.282285		0.0508156	0.0249686	0.0435383		0.835897	0.923077	0.894872		3.46406	1.10534	3.421		0.017284	0.020133	0.0187085		0.082448	0.0166282	0.0829099		ND	ND	ND
	RPL	0.389966	0.487955	0.38078		1.5303	1.278	0.382731		0.863739	0.0273526	0.102133		1.02821	1.05128	1.04872		3.46299	3.49288	3.33025		0.0219373	0.0207028	0.0209877		0.105774	0.0618938	0.10739		0.132824	0.141985	0.132824
	RPL	0.388294	0.389514	0.388768		0.633824	0.662651	0.485855		0.924467	0.0459222	1.03036		0.894872	0.887179	0.902564		3.53238	2.96228	3.50285		0.0182336	0.0174739	0.0191833		0.105543	0.0836028	0.106236		0.142748	0.166412	0.142748
	RPL	0.384814	0.385401	0.384881	0.391944	0.548327	0.548461	0.500714	0.668588	1.03789	1.03237	0.87064	0.619734	1.04872	1.07436	1.05385	1.06339	3.14448	2.31673	3.13523	2.9171	0.0156695	0.0165242	0.017284	0.0188351	0.0829099	0.0833718	0.0866051	0.0897485	0.149618	0.141221	0.149618	0.139695
	RPL	0.387254	0.385876	0.387503		0.509683	0.500937	0.428826		0.0919699	0.0942284	0.121957		0.923077	0.910256	0.907692		2.29217	2.58897	2.5331		0.0276353	0.0270655	0.025736		0.0602771	0.060739	0.0593533		0.105344	0.0961832	0.105344
	RPL	0.389356	0.388294	0.389514		0.485855	0.487461	1.49286		1.03237	1.0404	0.924467		1.45385	1.28974	1.33333		3.25907	8.75409	3.20783		0.0153846	0.0174739	0.0182336		0.102771	0.106005	0.108314		0.166412	0.142748	0.166412
	RPL	0.386282	0.374814	0.385718		0.501606	0.508166	0.548327		0.862986	0.0510665	1.00088		1.02821	1.2	1.10513		0.315302	0.35694	0.320285		0.0132004	0.0133903	0.0129155		0.107621	0.082448	0.104619		0.141221	0.149618	0.141221
	RPM	0.380384	0.381062	0.381288		1.13008	1.06158	0.976439		0.100627	0.11054	0.0370138		0.869231	0.917949	0.910256		0.347687	0.308897	0.340569		0.00911681	0.00987654	0.00968661		0.0418014	0.0376443	0.0187067		ND	ND	ND
	RPM	0.380588	0.385198	0.380136		1.44266	1.46319	1.34636		0.03601	0.0357591	0.0111669		0.920513	0.802564	0.792308		0.93452	0.555872	0.630605		0.00778727	0.00750237	0.00588794		0.0812933	0.0817552	0.0591224		ND	ND	ND
	RPM	0.383345	0.382441	0.383774	0.382328	0.673003	0.671129	0.111423	0.99642	0.0110414	0.0124216	0.924467	0.136338	0.766667	0.794872	0.84359	0.788034	0.325623	0.317082	0.357651	0.602629	0.011491	0.0124406	0.0121557	0.0105782	0.103233	0.104157	0.0923788	0.0758404	ND	ND	ND	0
	RPM	0.38174	0.381627	0.381311		1.42267	1.39759	1.13008		0.0368883	0.0393977	0.0983689		0.825641	0.869231	0.805128		0.37153	0.41637	0.371174		0.0112061	0.0121557	0.0108262		0.0789838	0.0847575	0.0806005		ND	ND	ND
	RPM	0.38522	0.380362	0.385198		1.34636	1.43373	1.44266		0.014931	0.0233375	0.0373902		0.689744	0.64359	0.597436		0.862278	0.641993	0.560854		0.00892688	0.00797721	0.00959164		0.108545	0.104388	0.10739		ND	ND	ND
	RPM	0.382531	0.383367	0.382328		0.111423	0.102187	0.673003		0.0332497	0.874279	0.0171895		0.710256	0.717949	0.707692		1.05587	1.35267	1.09609		0.0147198	0.0139601	0.0150997		0.0625866	0.0549654	0.0628176		ND	ND	ND
	RTL	0.38122	0.373458	0.381175		1.06716	1.08344	0.972378		0.0917189	0.0919699	0.0481807		0.820513	0.892308	0.923077		1.18256	0.712811	0.559431		0.0138651	0.0132004	0.0136752		0.0427252	0.0450346	0.0364896		0.174809	-0.0732824	0.174809
	RTL	0.380814	0.284701	0.380814		0.196252	0.174342	1.02811		0.0446675	0.0416562	0.027478		0.635897	0.684615	0.669231		1.68826	1.79893	1.60925		0.0133903	0.0128205	0.0119658		0.102771	0.106928	0.0840647		0.0282443	0.166412	0.0282443
	RTL	0.294983	0.385898	0.294667	0.357795	0.112316	0.113164	0.242124	0.477085	0.637014	0.647804	0.0355082	0.189293	0.620513	0.592308	0.658974	0.907692	1.08114	1.31032	1.09288	0.948636	0.0144349	0.0156695	0.0150997	0.0138071	0.0605081	0.0591224	0.0628176	0.068758	0.173282	0.170992	0.173282	0.126166
	RTL	0.293107	0.383706	0.293175		0.0883757	0.0870147	0.517537		0.0273526	0.862484	0.0494354		1.10769	1.09487	1.10256		0.862278	0.743416	0.629181		0.0124406	0.0133903	0.0126306		0.0849885	0.0831409	0.0866051		0.0977099	0.182443	0.0977099
	RTL	0.38235	0.381492	0.382757		1.02811	1.08211	0.196252		0.025345	0.0323714	0.0378921		1.08462	1.15385	1.1		0.929893	1.17509	0.915658		0.0169041	0.017189	0.0181387		0.0623557	0.0591224	0.0616628		0.166412	0.0282443	0.166412
	RTL	0.385605	0.394531	0.385853		0.242124	0.2444	0.112316		0.0347553	0.0348808	0.636763		1.06923	1.03077	1.09744		0.275801	0.230249	0.278292		0.0109212	0.011301	0.011491		0.0621247	0.0688222	0.0683603		0.170992	0.173282	0.170992
	RTM	0.390215	0.379684	0.390576		0.241722	0.233423	2.83266		0.0371393	0.0356336	0.0245922		0.779487	0.869231	0.905128		0.196797	0.22242	0.213167		0.00588794	0.00531814	0.00550807		0.0420323	0.0376443	0.0602771		ND	ND	ND
	RTM	0.396847	0.385175	0.397819		0.000981705	0.265462	0.30116		0.0208281	0.0271016	0.0248432		1.09231	1.1	1.11538		0.333452	0.399644	0.358007		0.0128205	0.0111111	0.0118708		0.0355658	0.0605081	0.043649		ND	ND	ND
	RTM	0.398565	0.295695	0.38635	0.379025	0.104641	0.102454	0.157073	0.402789	0.0239649	0.0262233	0.640527	0.129493	0.641026	0.597436	0.633333	0.789886	0.222064	0.255872	0.244128	0.270841	0.00864198	0.0101614	0.00807217	0.0100947	0.082448	0.0838337	0.0799076	0.0527449	ND	ND	ND	0
	RTM	0.38104	0.299446	0.383525		0.832664	0.870147	0.241722		0.0215809	0.0227102	0.0365119		0.687179	0.671795	0.807692		0.229181	0.201423	0.218861		0.00940171	0.00873694	0.0100665		0.0413395	0.0362587	0.0369515		ND	ND	ND
	RTM	0.395062	0.386689	0.395017		0.30116	0.302633	0.0981705		0.0287327	0.0268507	0.0245922		0.838462	0.635897	0.869231		0.29395	0.335231	0.307117		0.0117759	0.0129155	0.011301		0.0422633	0.0441109	0.0427252		ND	ND	ND
	RTM	0.388316	0.386576	0.385853		0.157073	0.10241	0.104641		0.647553	0.636763	0.0247177		0.625641	0.689744	0.658974		0.229197	0.314851	0.299768		0.013694	0.013008	0.011412		0.061732	0.055023	0.063138		ND	ND	ND

## Sheet: zn
	Mn					Zn				Cu				Pb				Fe				Ni				Co				Cr
		Conc.1(mg/L)	Conc.2(mg/L)	Conc.3(mg/L)		Conc.1(mg/L)	Conc.2(mg/L)	Conc.3(mg/L)		Conc.1(mg/L)	Conc.2(mg/L)	Conc.3(mg/L)		Conc.1(mg/L)	Conc.2(mg/L)	Conc.3(mg/L)		Conc.1(mg/L)	Conc.2(mg/L)	Conc.3(mg/L)		Conc.1(mg/L)	Conc.2(mg/L)	Conc.3(mg/L)		Conc.1(mg/L)	Conc.2(mg/L)	Conc.3(mg/L)		Conc.1(mg/L)	Conc.2(mg/L)	Conc.3(mg/L)
	RTM	0.380158	0.380678	0.380723		0.53012	0.49353	0.480991		0.0475533	0.0435383	0.0508156		0.815385	0.820513	0.869231		1.33594	1.57189	1.31957		0.00826211	0.0106363	0.00788224		0.106697	0.0974596	0.105543		0.166412	0.172519	0.166412
	RTM	0.382667	0.390192	0.383299		0.356314	0.0951807	0.100982		0.023463	0.0220828	0.109536		0.341026	0.330769	0.320513		1.45516	1.42491	1.43132		0.037227	0.0380817	0.0362773		0.0602771	0.0819861	0.0612009		0.150382	0.157252	0.150382
	RTM	0.383571	0.393153	0.383684	0.386252	0.517537	0.522981	0.0883757	0.416963	0.0481807	1.20828	0.862359	0.214798	0.820513	0.792308	0.846154	0.845014	2.43594	2.28399	2.41388	1.79154	0.011491	0.0117759	0.0122507	0.0178696	0.0591224	0.107852	0.0584296	0.0811393	0.182443	0.0977099	0.182443	0.156616
	RTM	0.388136	0.389198	0.388271		0.481437	0.485498	0.53012		0.0460477	0.0508156	0.046537		1.14872	1.10256	1.04615		1.57117	1.31139	1.61174		0.0125356	0.0116809	0.0322887		0.0635104	0.0898383	0.0903002		0.172519	0.166412	0.172519
	RTM	0.390192	0.382667	0.39026		0.0978581	0.0964748	0.35685		0.115558	0.109536	0.0248432		1.05385	1.15128	1.05641		1.39359	2.24626	1.42491		0.0144349	0.0137702	0.00683761		0.0849885	0.082679	0.0829099		0.157252	0.150382	0.157252
	RTM	0.387661	0.389966	0.388068		0.382731	0.358054	1.5303		0.0967378	0.0981179	0.862359		0.892308	0.923077	0.879487		2.33167	2.39146	2.29288		0.0185185	0.020133	0.0175689		0.0685912	0.0796767	0.0794457		0.141985	0.132824	0.141985
	LPL	0.394373	0.380452	0.395028		1.25765	0.500312	0.503793		0.00953576	0.0185696	0.023463		0.789744	0.738462	0.769231		1.32883	1.11459	0.955516		0.0184236	0.0202279	0.0212726		0.0376443	0.060739	0.0353349		0.120611	0.0259542	0.120611
	LPL	0.385424	0.387232	0.387525		2.42883	2.45837	0.509683		0.121957	0.115558	0.0917189		0.612821	0.533333	0.587179		1.40071	1.40783	1.58968		0.0175689	0.0182336	0.0185185		0.0210162	0.0625866	0.0187067		0.0961832	0.105344	0.0961832
	LPL	0.37878	0.38678	0.388136	0.385702	2.27501	2.30799	0.18929	1.13409	0.0981179	0.0967378	0.038394	0.122585	0.312821	0.310256	0.307692	0.607835	0.897865	0.537011	0.586833	0.961902	0.017189	0.01415	0.0237417	0.0188298	0.0376443	0.0586605	0.0378753	0.0445984	0.0832061	-0.0793893	0.0832061	0.0431722
	LPL	0.380452	0.394373	0.380723		0.503793	0.518072	1.25765		0.0220828	0.023463	0.00953576		0.741026	0.764103	0.715385		1.1911	1.42918	1.17972		0.0173789	0.0186135	0.0202279		0.0819861	0.0605081	0.0812933		0.0259542	0.120611	0.0259542
	LPL	0.383435	0.381989	0.383345		0.972378	1.01227	1.06716		1.21706	0.0481807	0.0942284		0.638462	0.615385	0.669231		0.399288	1.03559	0.395018		0.0244065	0.0152896	0.0158594		0.060739	0.0413395	0.0385681		-0.0732824	0.174809	-0.0732824
	LPL	0.386847	0.37878	0.388972		0.18929	0.187104	2.27501		0.0391468	0.0375157	0.101255		0.635897	0.589744	0.610256		0.826335	0.537367	0.501779		0.0178538	0.020133	0.0198481		0.034642	0.0120092	0.0214781		-0.0793893	0.0832061	-0.0793893
	LTM	0.391797	0.392068	0.391119		1.25881	0.334092	0.339893		0.774028	0.0173149	0.900125		1.07692	1.12821	1.11026		2.33559	3.13523	2.31673		0.0269706	0.0277303	0.0268756		0.0371824	0.0801386	0.0127021		0.141985	0.171756	0.141985
	LTM	0.387525	0.384949	0.38748		0.0145025	0.357921	0.353458		0.887704	0.882058	0.0119197		1.31026	1.31795	1.31282		1.07972	2.28114	1.07117		0.0288699	0.0127255	0.0108262		0.0429561	0.0387991	0.0429561		0.132824	0.181679	0.132824
	LTM	0.392023	0.391819	0.392203	0.387056	0.339893	0.332887	0.366667	0.393964	0.882058	0.887704	0.774028	0.407256	1.20513	1.0641	1.11795	1.12407	2.42776	1.07117	2.28114	1.74067	0.031529	0.0307692	0.0319088	0.032563	0.082448	0.0127021	0.0833718	0.0654734	0.171756	0.141985	0.171756	0.151145
	LTM	0.38513	0.387322	0.385559		0.353458	0.348951	0.0145025		0.0179423	0.0107905	0.891468		1.25128	1.15385	1.17436		1.15267	0.217082	1.10676		0.0375119	0.0391263	0.0362773		0.0842956	0.0676674	0.0808314		0.181679	0.132824	0.181679
	LTM	0.381062	0.384723	0.381311		0.311557	0.398483	0.544221		0.0309912	0.0240903	0.115684		0.769231	0.894872	0.869231		1.82491	1.81851	1.78292		0.0461538	0.0437797	0.0466287		0.0602771	0.086836	0.0635104		0.173282	0.105344	0.173282
	LTM	0.384497	0.381514	0.384904		0.544221	0.566265	0.311557		0.0971142	0.0982434	0.0273526		1.14872	1.17692	1.15128		1.82811	1.78292	1.81851		0.0354226	0.0368471	0.0361823		0.108314	0.0879908	0.105543		0.105344	0.173282	0.105344
	LTL	0.382395	0.396362	0.384158		0.242124	0.254574	0.102856		0.0287327	0.864241	0.0150565		0.948718	0.869231	0.917949		0.365836	0.323843	0.359431		0.00712251	0.00788224	0.00902184		0.0602771	0.106005	0.0605081		ND	ND	ND
	LTL	0.381514	0.381198	0.381333		0.289424	0.281214	1.46818		0.0158093	0.017064	0.0194479		0.807692	0.825641	0.784615		0.326335	0.395018	0.323843		0.017284	0.0153846	0.0163343		0.0575058	0.0681293	0.069515		ND	ND	ND
	LTL	0.378554	0.380362	0.379119	0.383613	0.282285	0.262115	0.931459	0.555632	0.0412798	0.0121706	0.0355082	0.0707514	0.774359	0.815385	0.920513	0.890456	0.897153	0.430605	0.466192	0.781439	0.0037037	0.00408357	0.00294397	0.0128258	0.0445727	0.0623557	0.0468822	0.0721966	ND	ND	ND	0
	LTL	0.396023	0.383073	0.396588		0.102856	0.104239	0.242124		0.0146801	0.0258469	0.0273526		0.871795	0.820513	0.794872		0.344128	0.359431	0.323843		0.0196581	0.0185185	0.0191833		0.109007	0.100231	0.103464		ND	ND	ND
	LTL	0.381785	0.381266	0.381763		1.46818	1.49174	0.289424		0.0101631	0.0119197	0.014931		1.07692	1.04872	1.09744		0.398221	0.342705	0.418925		0.011301	0.0107312	0.0115859		0.0831409	0.0685912	0.0773672		ND	ND	ND
	LTL	0.380362	0.378554	0.380633		0.931459	0.974833	0.282285		0.0508156	0.0249686	0.0435383		0.835897	0.923077	0.894872		3.46406	1.10534	3.421		0.017284	0.020133	0.0187085		0.082448	0.0166282	0.0829099		ND	ND	ND
	RPM	0.389966	0.387955	0.39078		1.5303	1.278	0.382731		0.863739	0.0273526	0.102133		1.02821	1.05128	1.04872		3.46299	3.49288	3.33025		0.0219373	0.0207028	0.0209877		0.105774	0.0618938	0.10739		0.132824	0.141985	0.132824
	RPM	0.388294	0.389514	0.388768		0.633824	0.662651	0.485855		0.924467	0.0459222	1.03036		0.894872	0.887179	0.902564		3.53238	2.96228	3.50285		0.0182336	0.0174739	0.0191833		0.105543	0.0836028	0.106236		0.142748	0.166412	0.142748
	RPM	0.384814	0.385401	0.384881	0.387499	0.548327	0.548461	0.500714	0.668588	1.03789	1.03237	0.87064	0.619734	1.04872	1.07436	1.05385	1.06339	3.14448	2.31673	3.13523	2.9171	0.0156695	0.0165242	0.017284	0.0188351	0.0829099	0.0833718	0.0866051	0.0897485	0.149618	0.141221	0.149618	0.139695
	RPM	0.387254	0.385876	0.387503		0.509683	0.500937	1.42883		0.0919699	0.0942284	0.121957		0.923077	0.910256	0.907692		2.29217	2.58897	2.5331		0.0276353	0.0270655	0.025736		0.0602771	0.060739	0.0593533		0.105344	0.0961832	0.105344
	RPM	0.389356	0.388294	0.389514		0.485855	0.487461	0.49286		1.03237	1.0404	0.924467		1.45385	1.28974	1.33333		3.25907	8.75409	3.20783		0.0153846	0.0174739	0.0182336		0.102771	0.106005	0.108314		0.166412	0.142748	0.166412
	RPM	0.386282	0.384814	0.385718		0.501606	0.508166	0.548327		0.862986	0.0510665	1.00088		1.02821	1.2	1.10513		0.315302	0.35694	0.320285		0.0132004	0.0133903	0.0129155		0.107621	0.082448	0.104619		0.141221	0.149618	0.141221
	RPL	0.380384	0.381062	0.381288		1.13008	1.06158	0.976439		0.100627	0.11054	0.0370138		0.869231	0.917949	0.910256		0.347687	0.308897	0.340569		0.00911681	0.00987654	0.00968661		0.0418014	0.0376443	0.0187067		ND	ND	ND
	RPL	0.380588	0.385198	0.380136		1.44266	1.46319	1.34636		0.03601	0.0357591	0.0111669		0.920513	0.802564	0.792308		0.93452	0.555872	0.630605		0.00778727	0.00750237	0.00588794		0.0812933	0.0817552	0.0591224		ND	ND	ND
	RPL	0.383345	0.382441	0.383774	0.382328	0.673003	0.671129	0.111423	0.99642	0.0110414	0.0124216	0.924467	0.136338	0.766667	0.794872	0.84359	0.788034	0.325623	0.317082	0.357651	0.602629	0.011491	0.0124406	0.0121557	0.0105782	0.103233	0.104157	0.0923788	0.0758404	ND	ND	ND	0
	RPL	0.38174	0.381627	0.381311		1.42267	1.39759	1.13008		0.0368883	0.0393977	0.0983689		0.825641	0.869231	0.805128		0.37153	0.41637	0.371174		0.0112061	0.0121557	0.0108262		0.0789838	0.0847575	0.0806005		ND	ND	ND
	RPL	0.38522	0.380362	0.385198		1.34636	1.43373	1.44266		0.014931	0.0233375	0.0373902		0.689744	0.64359	0.597436		0.862278	0.641993	0.560854		0.00892688	0.00797721	0.00959164		0.108545	0.104388	0.10739		ND	ND	ND
	RPL	0.382531	0.383367	0.382328		0.111423	0.102187	0.673003		0.0332497	0.874279	0.0171895		0.710256	0.717949	0.707692		1.05587	1.35267	1.09609		0.0147198	0.0139601	0.0150997		0.0625866	0.0549654	0.0628176		ND	ND	ND
	RTL	0.38122	0.383458	0.381175		1.06716	1.08344	0.972378		0.0917189	0.0919699	0.0481807		0.820513	0.892308	0.923077		1.18256	0.712811	0.559431		0.0138651	0.0132004	0.0136752		0.0427252	0.0450346	0.0364896		0.174809	-0.0732824	0.174809
	RTL	0.380814	0.384701	0.380814		0.196252	0.174342	1.02811		0.0446675	0.0416562	0.027478		0.635897	0.684615	0.669231		1.68826	1.79893	1.60925		0.0133903	0.0128205	0.0119658		0.102771	0.106928	0.0840647		0.0282443	0.166412	0.0282443
	RTL	0.394983	0.385898	0.394667	0.386128	0.112316	0.113164	0.242124	0.477085	0.637014	0.647804	0.0355082	0.189293	0.620513	0.592308	0.658974	0.907692	1.08114	1.31032	1.09288	0.948636	0.0144349	0.0156695	0.0150997	0.0138071	0.0605081	0.0591224	0.0628176	0.068758	0.173282	0.170992	0.173282	0.126166
	RTL	0.393107	0.383706	0.393175		0.0883757	0.0870147	0.517537		0.0273526	0.862484	0.0494354		1.10769	1.09487	1.10256		0.862278	0.743416	0.629181		0.0124406	0.0133903	0.0126306		0.0849885	0.0831409	0.0866051		0.0977099	0.182443	0.0977099
	RTL	0.38235	0.381492	0.382757		1.02811	1.08211	0.196252		0.025345	0.0323714	0.0378921		1.08462	1.15385	1.1		0.929893	1.17509	0.915658		0.0169041	0.017189	0.0181387		0.0623557	0.0591224	0.0616628		0.166412	0.0282443	0.166412
	RTL	0.385605	0.394531	0.385853		0.242124	0.2444	0.112316		0.0347553	0.0348808	0.636763		1.06923	1.03077	1.09744		0.275801	0.230249	0.278292		0.0109212	0.011301	0.011491		0.0621247	0.0688222	0.0683603		0.170992	0.173282	0.170992
	LPM	0.390215	0.379684	0.390576		0.241722	0.233423	2.83266		0.0371393	0.0356336	0.0245922		0.779487	0.869231	0.905128		0.196797	0.22242	0.213167		0.00588794	0.00531814	0.00550807		0.0420323	0.0376443	0.0602771		ND	ND	ND
	LPM	0.386847	0.385175	0.387819		0.000981705	0.265462	0.30116		0.0208281	0.0271016	0.0248432		1.09231	1.1	1.11538		0.333452	0.399644	0.358007		0.0128205	0.0111111	0.0118708		0.0355658	0.0605081	0.043649		ND	ND	ND
	LPM	0.388565	0.385695	0.38635	0.386247	0.104641	0.102454	0.157073	0.402789	0.0239649	0.0262233	0.640527	0.129493	0.641026	0.597436	0.633333	0.789886	0.222064	0.255872	0.244128	0.270841	0.00864198	0.0101614	0.00807217	0.0100947	0.082448	0.0838337	0.0799076	0.0527449	ND	ND	ND	0
	LPM	0.38104	0.389446	0.383525		0.832664	0.870147	0.241722		0.0215809	0.0227102	0.0365119		0.687179	0.671795	0.807692		0.229181	0.201423	0.218861		0.00940171	0.00873694	0.0100665		0.0413395	0.0362587	0.0369515		ND	ND	ND
	LPM	0.385062	0.386689	0.385017		0.30116	0.302633	0.0981705		0.0287327	0.0268507	0.0245922		0.838462	0.635897	0.869231		0.29395	0.335231	0.307117		0.0117759	0.0129155	0.011301		0.0422633	0.0441109	0.0427252		ND	ND	ND
	LPM	0.388316	0.386576	0.385853		0.157073	0.10241	0.104641		0.647553	0.636763	0.0247177		0.625641	0.689744	0.658974		0.229197	0.314851	0.299768		0.013694	0.013008	0.011412		0.061732	0.055023	0.063138		ND	ND	ND

## Sheet: CU
	Mn					Zn				Cu				Pb				Fe				Ni				Co				Cr
		Conc.1(mg/L)	Conc.2(mg/L)	Conc.3(mg/L)		Conc.1(mg/L)	Conc.2(mg/L)	Conc.3(mg/L)		Conc.1(mg/L)	Conc.2(mg/L)	Conc.3(mg/L)		Conc.1(mg/L)	Conc.2(mg/L)	Conc.3(mg/L)		Conc.1(mg/L)	Conc.2(mg/L)	Conc.3(mg/L)		Conc.1(mg/L)	Conc.2(mg/L)	Conc.3(mg/L)		Conc.1(mg/L)	Conc.2(mg/L)	Conc.3(mg/L)		Conc.1(mg/L)	Conc.2(mg/L)	Conc.3(mg/L)
	LTL	0.380158	0.380678	0.380723		0.53012	0.49353	0.480991		0.0475533	0.0435383	0.0508156		0.815385	0.820513	0.869231		1.33594	1.57189	1.31957		0.00826211	0.0106363	0.00788224		0.106697	0.0974596	0.105543		0.166412	0.172519	0.166412
	LTL	0.382667	0.390192	0.383299		0.356314	0.0951807	0.100982		0.023463	0.0220828	0.109536		0.341026	0.330769	0.320513		1.45516	1.42491	1.43132		0.037227	0.0380817	0.0362773		0.0602771	0.0819861	0.0612009		0.150382	0.157252	0.150382
	LTL	0.383571	0.393153	0.383684	0.386252	0.517537	0.522981	0.0883757	0.416963	0.0481807	1.20828	0.862359	0.214798	0.820513	0.792308	0.846154	0.845014	2.43594	2.28399	2.41388	1.79154	0.011491	0.0117759	0.0122507	0.0178696	0.0591224	0.107852	0.0584296	0.0811393	0.182443	0.0977099	0.182443	0.156616
	LTL	0.388136	0.389198	0.388271		0.481437	0.485498	0.53012		0.0460477	0.0508156	0.046537		1.14872	1.10256	1.04615		1.57117	1.31139	1.61174		0.0125356	0.0116809	0.0322887		0.0635104	0.0898383	0.0903002		0.172519	0.166412	0.172519
	LTL	0.390192	0.382667	0.39026		0.0978581	0.0964748	0.35685		0.115558	0.109536	0.0248432		1.05385	1.15128	1.05641		1.39359	2.24626	1.42491		0.0144349	0.0137702	0.00683761		0.0849885	0.082679	0.0829099		0.157252	0.150382	0.157252
	LTL	0.387661	0.389966	0.388068		0.382731	0.358054	1.5303		0.0967378	0.0981179	0.862359		0.892308	0.923077	0.879487		2.33167	2.39146	2.29288		0.0185185	0.020133	0.0175689		0.0685912	0.0796767	0.0794457		0.141985	0.132824	0.141985
	RPM	0.394373	0.380452	0.395028		1.25765	0.500312	0.503793		0.0953576	0.185696	0.23463		0.789744	0.738462	0.769231		1.32883	1.11459	0.955516		0.0184236	0.0202279	0.0212726		0.0376443	0.060739	0.0353349		0.120611	0.0259542	0.120611
	RPM	0.385424	0.387232	0.387525		2.42883	2.45837	0.509683		0.121957	0.115558	0.0917189		0.612821	0.533333	0.587179		1.40071	1.40783	1.58968		0.0175689	0.0182336	0.0185185		0.0210162	0.0625866	0.0187067		0.0961832	0.105344	0.0961832
	RPM	0.37878	0.38678	0.388136	0.385702	2.27501	2.30799	0.18929	1.13409	0.0981179	0.0967378	0.038394	0.153137	0.312821	0.310256	0.307692	0.607835	0.897865	0.537011	0.586833	0.961902	0.017189	0.01415	0.0237417	0.0188298	0.0376443	0.0586605	0.0378753	0.0445984	0.0832061	-0.0793893	0.0832061	0.0431722
	RPM	0.380452	0.394373	0.380723		0.503793	0.518072	1.25765		0.0220828	0.023463	0.0953576		0.741026	0.764103	0.715385		1.1911	1.42918	1.17972		0.0173789	0.0186135	0.0202279		0.0819861	0.0605081	0.0812933		0.0259542	0.120611	0.0259542
	RPM	0.383435	0.381989	0.383345		0.972378	1.01227	1.06716		1.21706	0.0481807	0.0942284		0.638462	0.615385	0.669231		0.399288	1.03559	0.395018		0.0244065	0.0152896	0.0158594		0.060739	0.0413395	0.0385681		-0.0732824	0.174809	-0.0732824
	RPM	0.386847	0.37878	0.388972		0.18929	0.187104	2.27501		0.0391468	0.0375157	0.101255		0.635897	0.589744	0.610256		0.826335	0.537367	0.501779		0.0178538	0.020133	0.0198481		0.034642	0.0120092	0.0214781		-0.0793893	0.0832061	-0.0793893
	LPL	0.391797	0.392068	0.391119		1.25881	0.334092	0.339893		0.774028	0.0173149	0.900125		1.07692	1.12821	1.11026		2.33559	3.13523	2.31673		0.0269706	0.0277303	0.0268756		0.0371824	0.0801386	0.0127021		0.141985	0.171756	0.141985
	LPL	0.387525	0.384949	0.38748		0.0145025	0.357921	0.353458		0.887704	0.882058	0.0119197		1.31026	1.31795	1.31282		1.07972	2.28114	1.07117		0.0288699	0.0127255	0.0108262		0.0429561	0.0387991	0.0429561		0.132824	0.181679	0.132824
	LPL	0.392023	0.391819	0.392203	0.387056	0.339893	0.332887	0.366667	0.393964	0.882058	0.887704	0.774028	0.407256	1.20513	1.0641	1.11795	1.12407	2.42776	1.07117	2.28114	1.74067	0.031529	0.0307692	0.0319088	0.032563	0.082448	0.0127021	0.0833718	0.0654734	0.171756	0.141985	0.171756	0.151145
	LPL	0.38513	0.387322	0.385559		0.353458	0.348951	0.0145025		0.0179423	0.0107905	0.891468		1.25128	1.15385	1.17436		1.15267	0.217082	1.10676		0.0375119	0.0391263	0.0362773		0.0842956	0.0676674	0.0808314		0.181679	0.132824	0.181679
	LPL	0.381062	0.384723	0.381311		0.311557	0.398483	0.544221		0.0309912	0.0240903	0.115684		0.769231	0.894872	0.869231		1.82491	1.81851	1.78292		0.0461538	0.0437797	0.0466287		0.0602771	0.086836	0.0635104		0.173282	0.105344	0.173282
	LPL	0.384497	0.381514	0.384904		0.544221	0.566265	0.311557		0.0971142	0.0982434	0.0273526		1.14872	1.17692	1.15128		1.82811	1.78292	1.81851		0.0354226	0.0368471	0.0361823		0.108314	0.0879908	0.105543		0.105344	0.173282	0.105344
	LTM	0.382395	0.396362	0.384158		0.242124	0.254574	0.102856		0.0287327	0.864241	0.0150565		0.948718	0.869231	0.917949		0.365836	0.323843	0.359431		0.00712251	0.00788224	0.00902184		0.0602771	0.106005	0.0605081		ND	ND	ND
	LTM	0.381514	0.381198	0.381333		0.289424	0.281214	1.46818		0.0158093	0.017064	0.0194479		0.807692	0.825641	0.784615		0.326335	0.395018	0.323843		0.017284	0.0153846	0.0163343		0.0575058	0.0681293	0.069515		ND	ND	ND
	LTM	0.378554	0.380362	0.379119	0.383613	0.282285	0.262115	0.931459	0.555632	0.0412798	0.0121706	0.0355082	0.0707514	0.774359	0.815385	0.920513	0.890456	0.897153	0.430605	0.466192	0.781439	0.0037037	0.00408357	0.00294397	0.0128258	0.0445727	0.0623557	0.0468822	0.0721966	ND	ND	ND	0
	LTM	0.396023	0.383073	0.396588		0.102856	0.104239	0.242124		0.0146801	0.0258469	0.0273526		0.871795	0.820513	0.794872		0.344128	0.359431	0.323843		0.0196581	0.0185185	0.0191833		0.109007	0.100231	0.103464		ND	ND	ND
	LTM	0.381785	0.381266	0.381763		1.46818	1.49174	0.289424		0.0101631	0.0119197	0.014931		1.07692	1.04872	1.09744		0.398221	0.342705	0.418925		0.011301	0.0107312	0.0115859		0.0831409	0.0685912	0.0773672		ND	ND	ND
	LTM	0.380362	0.378554	0.380633		0.931459	0.974833	0.282285		0.0508156	0.0249686	0.0435383		0.835897	0.923077	0.894872		3.46406	1.10534	3.421		0.017284	0.020133	0.0187085		0.082448	0.0166282	0.0829099		ND	ND	ND
	RPL	0.389966	0.387955	0.39078		1.5303	1.278	0.382731		0.863739	0.0273526	0.102133		1.02821	1.05128	1.04872		3.46299	3.49288	3.33025		0.0219373	0.0207028	0.0209877		0.105774	0.0618938	0.10739		0.132824	0.141985	0.132824
	RPL	0.388294	0.389514	0.388768		0.633824	0.662651	0.485855		0.924467	0.0459222	0.0303639		0.894872	0.887179	0.902564		3.53238	2.96228	3.50285		0.0182336	0.0174739	0.0191833		0.105543	0.0836028	0.106236		0.142748	0.166412	0.142748
	RPL	0.384814	0.385401	0.384881	0.387499	0.548327	0.548461	0.500714	0.668588	1.03789	1.03237	0.87064	0.497512	1.04872	1.07436	1.05385	1.06339	3.14448	2.31673	3.13523	2.9171	0.0156695	0.0165242	0.017284	0.0188351	0.0829099	0.0833718	0.0866051	0.0897485	0.149618	0.141221	0.149618	0.139695
	RPL	0.387254	0.385876	0.387503		0.509683	0.500937	0.428826		0.0919699	0.0942284	0.121957		0.923077	0.910256	0.907692		2.29217	2.58897	2.5331		0.0276353	0.0270655	0.025736		0.0602771	0.060739	0.0593533		0.105344	0.0961832	0.105344
	RPL	0.389356	0.388294	0.389514		0.485855	0.487461	1.49286		1.03237	0.0404015	0.724467		1.45385	1.28974	1.33333		3.25907	8.75409	3.20783		0.0153846	0.0174739	0.0182336		0.102771	0.106005	0.108314		0.166412	0.142748	0.166412
	RPL	0.386282	0.384814	0.385718		0.501606	0.508166	0.548327		0.862986	0.0510665	1.00088		1.02821	1.2	1.10513		0.315302	0.35694	0.320285		0.0132004	0.0133903	0.0129155		0.107621	0.082448	0.104619		0.141221	0.149618	0.141221
	LPM	0.380384	0.381062	0.381288		1.13008	1.06158	0.976439		0.100627	0.11054	0.0370138		0.869231	0.917949	0.910256		0.347687	0.308897	0.340569		0.00911681	0.00987654	0.00968661		0.0418014	0.0376443	0.0187067		ND	ND	ND
	LPM	0.380588	0.385198	0.380136		1.44266	1.46319	1.34636		0.03601	0.0357591	0.0111669		0.920513	0.802564	0.792308		0.93452	0.555872	0.630605		0.00778727	0.00750237	0.00588794		0.0812933	0.0817552	0.0591224		ND	ND	ND
	LPM	0.383345	0.382441	0.383774	0.382328	0.673003	0.671129	0.111423	0.99642	0.0110414	0.0124216	0.924467	0.136338	0.766667	0.794872	0.84359	0.788034	0.325623	0.317082	0.357651	0.602629	0.011491	0.0124406	0.0121557	0.0105782	0.103233	0.104157	0.0923788	0.0758404	ND	ND	ND	0
	LPM	0.38174	0.381627	0.381311		1.42267	1.39759	1.13008		0.0368883	0.0393977	0.0983689		0.825641	0.869231	0.805128		0.37153	0.41637	0.371174		0.0112061	0.0121557	0.0108262		0.0789838	0.0847575	0.0806005		ND	ND	ND
	LPM	0.38522	0.380362	0.385198		1.34636	1.43373	1.44266		0.014931	0.0233375	0.0373902		0.689744	0.64359	0.597436		0.862278	0.641993	0.560854		0.00892688	0.00797721	0.00959164		0.108545	0.104388	0.10739		ND	ND	ND
	LPM	0.382531	0.383367	0.382328		0.111423	0.102187	0.673003		0.0332497	0.874279	0.0171895		0.710256	0.717949	0.707692		1.05587	1.35267	1.09609		0.0147198	0.0139601	0.0150997		0.0625866	0.0549654	0.0628176		ND	ND	ND
	RTL	0.38122	0.383458	0.381175		1.06716	1.08344	0.972378		0.0917189	0.0919699	0.0481807		0.820513	0.892308	0.923077		1.18256	0.712811	0.559431		0.0138651	0.0132004	0.0136752		0.0427252	0.0450346	0.0364896		0.174809	-0.0732824	0.174809
	RTL	0.380814	0.384701	0.380814		0.196252	0.174342	1.02811		0.0446675	0.0416562	0.027478		0.635897	0.684615	0.669231		1.68826	1.79893	1.60925		0.0133903	0.0128205	0.0119658		0.102771	0.106928	0.0840647		0.0282443	0.166412	0.0282443
	RTL	0.394983	0.385898	0.394667	0.386128	0.112316	0.113164	0.242124	0.477085	0.637014	0.647804	0.0355082	0.189293	0.620513	0.592308	0.658974	0.907692	1.08114	1.31032	1.09288	0.948636	0.0144349	0.0156695	0.0150997	0.0138071	0.0605081	0.0591224	0.0628176	0.068758	0.173282	0.170992	0.173282	0.126166
	RTL	0.393107	0.383706	0.393175		0.0883757	0.0870147	0.517537		0.0273526	0.862484	0.0494354		1.10769	1.09487	1.10256		0.862278	0.743416	0.629181		0.0124406	0.0133903	0.0126306		0.0849885	0.0831409	0.0866051		0.0977099	0.182443	0.0977099
	RTL	0.38235	0.381492	0.382757		1.02811	1.08211	0.196252		0.025345	0.0323714	0.0378921		1.08462	1.15385	1.1		0.929893	1.17509	0.915658		0.0169041	0.017189	0.0181387		0.0623557	0.0591224	0.0616628		0.166412	0.0282443	0.166412
	RTL	0.385605	0.394531	0.385853		0.242124	0.2444	0.112316		0.0347553	0.0348808	0.636763		1.06923	1.03077	1.09744		0.275801	0.230249	0.278292		0.0109212	0.011301	0.011491		0.0621247	0.0688222	0.0683603		0.170992	0.173282	0.170992
	RTM	0.390215	0.379684	0.390576		0.241722	0.233423	2.83266		0.0371393	0.0356336	0.0245922		0.779487	0.869231	0.905128		0.196797	0.22242	0.213167		0.00588794	0.00531814	0.00550807		0.0420323	0.0376443	0.0602771		ND	ND	ND
	RTM	0.386847	0.385175	0.387819		0.000981705	0.265462	0.30116		0.0208281	0.0271016	0.0248432		1.09231	1.1	1.11538		0.333452	0.399644	0.358007		0.0128205	0.0111111	0.0118708		0.0355658	0.0605081	0.043649		ND	ND	ND
	RTM	0.388565	0.385695	0.38635	0.386247	0.104641	0.102454	0.157073	0.402789	0.0239649	0.0262233	0.640527	0.129493	0.641026	0.597436	0.633333	0.789886	0.222064	0.255872	0.244128	0.270841	0.00864198	0.0101614	0.00807217	0.0100947	0.082448	0.0838337	0.0799076	0.0527449	ND	ND	ND	0
	RTM	0.38104	0.389446	0.383525		0.832664	0.870147	0.241722		0.0215809	0.0227102	0.0365119		0.687179	0.671795	0.807692		0.229181	0.201423	0.218861		0.00940171	0.00873694	0.0100665		0.0413395	0.0362587	0.0369515		ND	ND	ND
	RTM	0.385062	0.386689	0.385017		0.30116	0.302633	0.0981705		0.0287327	0.0268507	0.0245922		0.838462	0.635897	0.869231		0.29395	0.335231	0.307117		0.0117759	0.0129155	0.011301		0.0422633	0.0441109	0.0427252		ND	ND	ND
	RTM	0.388316	0.386576	0.385853		0.157073	0.10241	0.104641		0.647553	0.636763	0.0247177		0.625641	0.689744	0.658974		0.229197	0.314851	0.299768		0.013694	0.013008	0.011412		0.061732	0.055023	0.063138		ND	ND	ND

## Sheet: Pb
	Mn					Zn				Cu				Pb				Fe				Ni				Co				Cr
		Conc.1(mg/L)	Conc.2(mg/L)	Conc.3(mg/L)		Conc.1(mg/L)	Conc.2(mg/L)	Conc.3(mg/L)		Conc.1(mg/L)	Conc.2(mg/L)	Conc.3(mg/L)		Conc.1(mg/L)	Conc.2(mg/L)	Conc.3(mg/L)		Conc.1(mg/L)	Conc.2(mg/L)	Conc.3(mg/L)		Conc.1(mg/L)	Conc.2(mg/L)	Conc.3(mg/L)		Conc.1(mg/L)	Conc.2(mg/L)	Conc.3(mg/L)		Conc.1(mg/L)	Conc.2(mg/L)	Conc.3(mg/L)
	LTL	0.380158	0.380678	0.380723		0.53012	0.49353	0.480991		0.0475533	0.0435383	0.0508156		0.815385	0.820513	0.869231		1.33594	1.57189	1.31957		0.00826211	0.0106363	0.00788224		0.106697	0.0974596	0.105543		0.166412	0.172519	0.166412
	LTL	0.382667	0.390192	0.383299		0.356314	0.0951807	0.100982		0.023463	0.0220828	0.109536		0.341026	0.330769	0.320513		1.45516	1.42491	1.43132		0.037227	0.0380817	0.0362773		0.0602771	0.0819861	0.0612009		0.150382	0.157252	0.150382
	LTL	0.383571	0.393153	0.383684	0.386252	0.517537	0.522981	0.0883757	0.416963	0.0481807	1.20828	0.862359	0.214798	0.820513	0.792308	0.846154	0.845014	2.43594	2.28399	2.41388	1.79154	0.011491	0.0117759	0.0122507	0.0178696	0.0591224	0.107852	0.0584296	0.0811393	0.182443	0.0977099	0.182443	0.156616
	LTL	0.388136	0.389198	0.388271		0.481437	0.485498	0.53012		0.0460477	0.0508156	0.046537		1.14872	1.10256	1.04615		1.57117	1.31139	1.61174		0.0125356	0.0116809	0.0322887		0.0635104	0.0898383	0.0903002		0.172519	0.166412	0.172519
	LTL	0.390192	0.382667	0.39026		0.0978581	0.0964748	0.35685		0.115558	0.109536	0.0248432		1.05385	1.15128	1.05641		1.39359	2.24626	1.42491		0.0144349	0.0137702	0.00683761		0.0849885	0.082679	0.0829099		0.157252	0.150382	0.157252
	LTL	0.387661	0.389966	0.388068		0.382731	0.358054	1.5303		0.0967378	0.0981179	0.862359		0.892308	0.923077	0.879487		2.33167	2.39146	2.29288		0.0185185	0.020133	0.0175689		0.0685912	0.0796767	0.0794457		0.141985	0.132824	0.141985
	LTM	0.394373	0.380452	0.395028		1.25765	0.500312	0.503793		0.0953576	0.185696	0.23463		0.789744	0.738462	0.769231		1.32883	1.11459	0.955516		0.0184236	0.0202279	0.0212726		0.0376443	0.060739	0.0353349		0.120611	0.0259542	0.120611
	LTM	0.385424	0.387232	0.387525		2.42883	2.45837	0.509683		0.121957	0.115558	0.0917189		0.612821	0.533333	0.587179		1.40071	1.40783	1.58968		0.0175689	0.0182336	0.0185185		0.0210162	0.0625866	0.0187067		0.0961832	0.105344	0.0961832
	LTM	0.37878	0.38678	0.388136	0.385702	2.27501	2.30799	0.18929	1.13409	0.0981179	0.0967378	0.038394	0.153137	0.312821	0.310256	0.307692	0.607835	0.897865	0.537011	0.586833	0.961902	0.017189	0.01415	0.0237417	0.0188298	0.0376443	0.0586605	0.0378753	0.0445984	0.0832061	-0.0793893	0.0832061	0.0431722
	LTM	0.380452	0.394373	0.380723		0.503793	0.518072	1.25765		0.0220828	0.023463	0.0953576		0.741026	0.764103	0.715385		1.1911	1.42918	1.17972		0.0173789	0.0186135	0.0202279		0.0819861	0.0605081	0.0812933		0.0259542	0.120611	0.0259542
	LTM	0.383435	0.381989	0.383345		0.972378	1.01227	1.06716		1.21706	0.0481807	0.0942284		0.638462	0.615385	0.669231		0.399288	1.03559	0.395018		0.0244065	0.0152896	0.0158594		0.060739	0.0413395	0.0385681		-0.0732824	0.174809	-0.0732824
	LTM	0.386847	0.37878	0.388972		0.18929	0.187104	2.27501		0.0391468	0.0375157	0.101255		0.635897	0.589744	0.610256		0.826335	0.537367	0.501779		0.0178538	0.020133	0.0198481		0.034642	0.0120092	0.0214781		-0.0793893	0.0832061	-0.0793893
	LPL	0.391797	0.392068	0.391119		1.25881	0.334092	0.339893		0.774028	0.0173149	0.900125		1.07692	1.12821	1.11026		2.33559	3.13523	2.31673		0.0269706	0.0277303	0.0268756		0.0371824	0.0801386	0.0127021		0.141985	0.171756	0.141985
	LPL	0.387525	0.384949	0.38748		0.0145025	0.357921	0.353458		0.887704	0.882058	0.0119197		1.31026	1.31795	1.31282		1.07972	2.28114	1.07117		0.0288699	0.0127255	0.0108262		0.0429561	0.0387991	0.0429561		0.132824	0.181679	0.132824
	LPL	0.392023	0.391819	0.392203	0.387056	0.339893	0.332887	0.366667	0.393964	0.882058	0.887704	0.774028	0.407256	1.20513	1.0641	1.11795	1.12407	2.42776	1.07117	2.28114	1.74067	0.031529	0.0307692	0.0319088	0.032563	0.082448	0.0127021	0.0833718	0.0654734	0.171756	0.141985	0.171756	0.151145
	LPL	0.38513	0.387322	0.385559		0.353458	0.348951	0.0145025		0.0179423	0.0107905	0.891468		1.25128	1.15385	1.17436		1.15267	0.217082	1.10676		0.0375119	0.0391263	0.0362773		0.0842956	0.0676674	0.0808314		0.181679	0.132824	0.181679
	LPL	0.381062	0.384723	0.381311		0.311557	0.398483	0.544221		0.0309912	0.0240903	0.115684		0.769231	0.894872	0.869231		1.82491	1.81851	1.78292		0.0461538	0.0437797	0.0466287		0.0602771	0.086836	0.0635104		0.173282	0.105344	0.173282
	LPL	0.384497	0.381514	0.384904		0.544221	0.566265	0.311557		0.0971142	0.0982434	0.0273526		1.14872	1.17692	1.15128		1.82811	1.78292	1.81851		0.0354226	0.0368471	0.0361823		0.108314	0.0879908	0.105543		0.105344	0.173282	0.105344
	LPM	0.382395	0.396362	0.384158		0.242124	0.254574	0.102856		0.0287327	0.864241	0.0150565		0.948718	0.869231	0.917949		0.365836	0.323843	0.359431		0.00712251	0.00788224	0.00902184		0.0602771	0.106005	0.0605081		ND	ND	ND
	LPM	0.381514	0.381198	0.381333		0.289424	0.281214	1.46818		0.0158093	0.017064	0.0194479		0.807692	0.825641	0.784615		0.326335	0.395018	0.323843		0.017284	0.0153846	0.0163343		0.0575058	0.0681293	0.069515		ND	ND	ND
	LPM	0.378554	0.380362	0.379119	0.383613	0.282285	0.262115	0.931459	0.555632	0.0412798	0.0121706	0.0355082	0.0707514	0.774359	0.815385	0.920513	0.890456	0.897153	0.430605	0.466192	0.781439	0.0037037	0.00408357	0.00294397	0.0128258	0.0445727	0.0623557	0.0468822	0.0721966	ND	ND	ND	0
	LPM	0.396023	0.383073	0.396588		0.102856	0.104239	0.242124		0.0146801	0.0258469	0.0273526		0.871795	0.820513	0.794872		0.344128	0.359431	0.323843		0.0196581	0.0185185	0.0191833		0.109007	0.100231	0.103464		ND	ND	ND
	LPM	0.381785	0.381266	0.381763		1.46818	1.49174	0.289424		0.0101631	0.0119197	0.014931		1.07692	1.04872	1.09744		0.398221	0.342705	0.418925		0.011301	0.0107312	0.0115859		0.0831409	0.0685912	0.0773672		ND	ND	ND
	LPM	0.380362	0.378554	0.380633		0.931459	0.974833	0.282285		0.0508156	0.0249686	0.0435383		0.835897	0.923077	0.894872		3.46406	1.10534	3.421		0.017284	0.020133	0.0187085		0.082448	0.0166282	0.0829099		ND	ND	ND
	RPL	0.389966	0.387955	0.39078		1.5303	1.278	0.382731		0.863739	0.0273526	0.102133		1.02821	1.05128	1.04872		3.46299	3.49288	3.33025		0.0219373	0.0207028	0.0209877		0.105774	0.0618938	0.10739		0.132824	0.141985	0.132824
	RPL	0.388294	0.389514	0.388768		0.633824	0.662651	0.485855		0.924467	0.0459222	0.0303639		0.894872	0.887179	0.902564		3.53238	2.96228	3.50285		0.0182336	0.0174739	0.0191833		0.105543	0.0836028	0.106236		0.142748	0.166412	0.142748
	RPL	0.384814	0.385401	0.384881	0.387499	0.548327	0.548461	0.500714	0.668588	1.03789	1.03237	0.87064	0.497512	1.04872	1.07436	1.05385	1.06339	3.14448	2.31673	3.13523	2.9171	0.0156695	0.0165242	0.017284	0.0188351	0.0829099	0.0833718	0.0866051	0.0897485	0.149618	0.141221	0.149618	0.139695
	RPL	0.387254	0.385876	0.387503		0.509683	0.500937	0.428826		0.0919699	0.0942284	0.121957		0.923077	0.910256	0.907692		2.29217	2.58897	2.5331		0.0276353	0.0270655	0.025736		0.0602771	0.060739	0.0593533		0.105344	0.0961832	0.105344
	RPL	0.389356	0.388294	0.389514		0.485855	0.487461	1.49286		1.03237	0.0404015	0.724467		1.45385	1.28974	1.33333		3.25907	8.75409	3.20783		0.0153846	0.0174739	0.0182336		0.102771	0.106005	0.108314		0.166412	0.142748	0.166412
	RPL	0.386282	0.384814	0.385718		0.501606	0.508166	0.548327		0.862986	0.0510665	1.00088		1.02821	1.2	1.10513		0.315302	0.35694	0.320285		0.0132004	0.0133903	0.0129155		0.107621	0.082448	0.104619		0.141221	0.149618	0.141221
	RPM	0.380384	0.381062	0.381288		1.13008	1.06158	0.976439		0.100627	0.11054	0.0370138		0.869231	0.917949	0.910256		0.347687	0.308897	0.340569		0.00911681	0.00987654	0.00968661		0.0418014	0.0376443	0.0187067		ND	ND	ND
	RPM	0.380588	0.385198	0.380136		1.44266	1.46319	1.34636		0.03601	0.0357591	0.0111669		0.920513	0.802564	0.792308		0.93452	0.555872	0.630605		0.00778727	0.00750237	0.00588794		0.0812933	0.0817552	0.0591224		ND	ND	ND
	RPM	0.383345	0.382441	0.383774	0.382328	0.673003	0.671129	0.111423	0.99642	0.0110414	0.0124216	0.924467	0.136338	0.766667	0.794872	0.84359	0.788034	0.325623	0.317082	0.357651	0.602629	0.011491	0.0124406	0.0121557	0.0105782	0.103233	0.104157	0.0923788	0.0758404	ND	ND	ND	0
	RPM	0.38174	0.381627	0.381311		1.42267	1.39759	1.13008		0.0368883	0.0393977	0.0983689		0.825641	0.869231	0.805128		0.37153	0.41637	0.371174		0.0112061	0.0121557	0.0108262		0.0789838	0.0847575	0.0806005		ND	ND	ND
	RPM	0.38522	0.380362	0.385198		1.34636	1.43373	1.44266		0.014931	0.0233375	0.0373902		0.689744	0.64359	0.597436		0.862278	0.641993	0.560854		0.00892688	0.00797721	0.00959164		0.108545	0.104388	0.10739		ND	ND	ND
	RPM	0.382531	0.383367	0.382328		0.111423	0.102187	0.673003		0.0332497	0.874279	0.0171895		0.710256	0.717949	0.707692		1.05587	1.35267	1.09609		0.0147198	0.0139601	0.0150997		0.0625866	0.0549654	0.0628176		ND	ND	ND
	RTL	0.38122	0.383458	0.381175		1.06716	1.08344	0.972378		0.0917189	0.0919699	0.0481807		0.820513	0.892308	0.923077		1.18256	0.712811	0.559431		0.0138651	0.0132004	0.0136752		0.0427252	0.0450346	0.0364896		0.174809	-0.0732824	0.174809
	RTL	0.380814	0.384701	0.380814		0.196252	0.174342	1.02811		0.0446675	0.0416562	0.027478		0.635897	0.684615	0.669231		1.68826	1.79893	1.60925		0.0133903	0.0128205	0.0119658		0.102771	0.106928	0.0840647		0.0282443	0.166412	0.0282443
	RTL	0.394983	0.385898	0.394667	0.386128	0.112316	0.113164	0.242124	0.477085	0.637014	0.647804	0.0355082	0.189293	0.620513	0.592308	0.658974	0.907692	1.08114	1.31032	1.09288	0.948636	0.0144349	0.0156695	0.0150997	0.0138071	0.0605081	0.0591224	0.0628176	0.068758	0.173282	0.170992	0.173282	0.126166
	RTL	0.393107	0.383706	0.393175		0.0883757	0.0870147	0.517537		0.0273526	0.862484	0.0494354		1.10769	1.09487	1.10256		0.862278	0.743416	0.629181		0.0124406	0.0133903	0.0126306		0.0849885	0.0831409	0.0866051		0.0977099	0.182443	0.0977099
	RTL	0.38235	0.381492	0.382757		1.02811	1.08211	0.196252		0.025345	0.0323714	0.0378921		1.08462	1.15385	1.1		0.929893	1.17509	0.915658		0.0169041	0.017189	0.0181387		0.0623557	0.0591224	0.0616628		0.166412	0.0282443	0.166412
	RTL	0.385605	0.394531	0.385853		0.242124	0.2444	0.112316		0.0347553	0.0348808	0.636763		1.06923	1.03077	1.09744		0.275801	0.230249	0.278292		0.0109212	0.011301	0.011491		0.0621247	0.0688222	0.0683603		0.170992	0.173282	0.170992
	RTM	0.390215	0.379684	0.390576		0.241722	0.233423	2.83266		0.0371393	0.0356336	0.0245922		0.779487	0.869231	0.905128		0.196797	0.22242	0.213167		0.00588794	0.00531814	0.00550807		0.0420323	0.0376443	0.0602771		ND	ND	ND
	RTM	0.386847	0.385175	0.387819		0.000981705	0.265462	0.30116		0.0208281	0.0271016	0.0248432		1.09231	1.1	1.11538		0.333452	0.399644	0.358007		0.0128205	0.0111111	0.0118708		0.0355658	0.0605081	0.043649		ND	ND	ND
	RTM	0.388565	0.385695	0.38635	0.386247	0.104641	0.102454	0.157073	0.402789	0.0239649	0.0262233	0.640527	0.129493	0.641026	0.597436	0.633333	0.789886	0.222064	0.255872	0.244128	0.270841	0.00864198	0.0101614	0.00807217	0.0100947	0.082448	0.0838337	0.0799076	0.0527449	ND	ND	ND	0
	RTM	0.38104	0.389446	0.383525		0.832664	0.870147	0.241722		0.0215809	0.0227102	0.0365119		0.687179	0.671795	0.807692		0.229181	0.201423	0.218861		0.00940171	0.00873694	0.0100665		0.0413395	0.0362587	0.0369515		ND	ND	ND
	RTM	0.385062	0.386689	0.385017		0.30116	0.302633	0.0981705		0.0287327	0.0268507	0.0245922		0.838462	0.635897	0.869231		0.29395	0.335231	0.307117		0.0117759	0.0129155	0.011301		0.0422633	0.0441109	0.0427252		ND	ND	ND
	RTM	0.388316	0.386576	0.385853		0.157073	0.10241	0.104641		0.647553	0.636763	0.0247177		0.625641	0.689744	0.658974		0.229197	0.314851	0.299768		0.013694	0.013008	0.011412		0.061732	0.055023	0.063138		ND	ND	ND

## Sheet: Fe
	Mn					Zn				Cu				Pb				Fe				Ni				Co				Cr
		Conc.1(mg/L)	Conc.2(mg/L)	Conc.3(mg/L)		Conc.1(mg/L)	Conc.2(mg/L)	Conc.3(mg/L)		Conc.1(mg/L)	Conc.2(mg/L)	Conc.3(mg/L)		Conc.1(mg/L)	Conc.2(mg/L)	Conc.3(mg/L)		Conc.1(mg/L)	Conc.2(mg/L)	Conc.3(mg/L)		Conc.1(mg/L)	Conc.2(mg/L)	Conc.3(mg/L)		Conc.1(mg/L)	Conc.2(mg/L)	Conc.3(mg/L)		Conc.1(mg/L)	Conc.2(mg/L)	Conc.3(mg/L)
	LPL	0.380158	0.380678	0.380723		0.53012	0.49353	0.480991		0.0475533	0.0435383	0.0508156		0.815385	0.820513	0.869231		1.33594	1.57189	1.31957		0.00826211	0.0106363	0.00788224		0.106697	0.0974596	0.105543		0.166412	0.172519	0.166412
	LPL	0.382667	0.390192	0.383299		0.356314	0.0951807	0.100982		0.023463	0.0220828	0.109536		0.341026	0.330769	0.320513		1.45516	1.42491	1.43132		0.037227	0.0380817	0.0362773		0.0602771	0.0819861	0.0612009		0.150382	0.157252	0.150382
	LPL	0.383571	0.393153	0.383684	0.386252	0.517537	0.522981	0.0883757	0.416963	0.0481807	1.20828	0.862359	0.214798	0.820513	0.792308	0.846154	0.845014	2.43594	2.28399	2.41388	1.79154	0.011491	0.0117759	0.0122507	0.0178696	0.0591224	0.107852	0.0584296	0.0811393	0.182443	0.0977099	0.182443	0.156616
	LPL	0.388136	0.389198	0.388271		0.481437	0.485498	0.53012		0.0460477	0.0508156	0.046537		1.14872	1.10256	1.04615		1.57117	1.31139	1.61174		0.0125356	0.0116809	0.0322887		0.0635104	0.0898383	0.0903002		0.172519	0.166412	0.172519
	LPL	0.390192	0.382667	0.39026		0.0978581	0.0964748	0.35685		0.115558	0.109536	0.0248432		1.05385	1.15128	1.05641		1.39359	2.24626	1.42491		0.0144349	0.0137702	0.00683761		0.0849885	0.082679	0.0829099		0.157252	0.150382	0.157252
	LPL	0.387661	0.389966	0.388068		0.382731	0.358054	1.5303		0.0967378	0.0981179	0.862359		0.892308	0.923077	0.879487		2.33167	2.39146	2.29288		0.0185185	0.020133	0.0175689		0.0685912	0.0796767	0.0794457		0.141985	0.132824	0.141985
	RTL	0.394373	0.380452	0.395028		1.25765	0.500312	0.503793		0.0953576	0.185696	0.23463		0.789744	0.738462	0.769231		1.32883	1.11459	0.955516		0.0184236	0.0202279	0.0212726		0.0376443	0.060739	0.0353349		0.120611	0.0259542	0.120611
	RTL	0.385424	0.387232	0.387525		2.42883	2.45837	0.509683		0.121957	0.115558	0.0917189		0.612821	0.533333	0.587179		1.40071	1.40783	1.58968		0.0175689	0.0182336	0.0185185		0.0210162	0.0625866	0.0187067		0.0961832	0.105344	0.0961832
	RTL	0.37878	0.38678	0.388136	0.385702	2.27501	2.30799	0.18929	1.13409	0.0981179	0.0967378	0.038394	0.153137	0.312821	0.310256	0.307692	0.607835	0.897865	0.537011	0.586833	0.961902	0.017189	0.01415	0.0237417	0.0188298	0.0376443	0.0586605	0.0378753	0.0445984	0.0832061	-0.0793893	0.0832061	0.0431722
	RTL	0.380452	0.394373	0.380723		0.503793	0.518072	1.25765		0.0220828	0.023463	0.0953576		0.741026	0.764103	0.715385		1.1911	1.42918	1.17972		0.0173789	0.0186135	0.0202279		0.0819861	0.0605081	0.0812933		0.0259542	0.120611	0.0259542
	RTL	0.383435	0.381989	0.383345		0.972378	1.01227	1.06716		1.21706	0.0481807	0.0942284		0.638462	0.615385	0.669231		0.399288	1.03559	0.395018		0.0244065	0.0152896	0.0158594		0.060739	0.0413395	0.0385681		-0.0732824	0.174809	-0.0732824
	RTL	0.386847	0.37878	0.388972		0.18929	0.187104	2.27501		0.0391468	0.0375157	0.101255		0.635897	0.589744	0.610256		0.826335	0.537367	0.501779		0.0178538	0.020133	0.0198481		0.034642	0.0120092	0.0214781		-0.0793893	0.0832061	-0.0793893
	LTL	0.391797	0.392068	0.391119		1.25881	0.334092	0.339893		0.774028	0.0173149	0.900125		1.07692	1.12821	1.11026		2.33559	3.13523	2.31673		0.0269706	0.0277303	0.0268756		0.0371824	0.0801386	0.0127021		0.141985	0.171756	0.141985
	LTL	0.387525	0.384949	0.38748		0.0145025	0.357921	0.353458		0.887704	0.882058	0.0119197		1.31026	1.31795	1.31282		1.07972	2.28114	1.07117		0.0288699	0.0127255	0.0108262		0.0429561	0.0387991	0.0429561		0.132824	0.181679	0.132824
	LTL	0.392023	0.391819	0.392203	0.387056	0.339893	0.332887	0.366667	0.393964	0.882058	0.887704	0.774028	0.407256	1.20513	1.0641	1.11795	1.12407	2.42776	1.07117	2.28114	1.74067	0.031529	0.0307692	0.0319088	0.032563	0.082448	0.0127021	0.0833718	0.0654734	0.171756	0.141985	0.171756	0.151145
	LTL	0.38513	0.387322	0.385559		0.353458	0.348951	0.0145025		0.0179423	0.0107905	0.891468		1.25128	1.15385	1.17436		1.15267	0.217082	1.10676		0.0375119	0.0391263	0.0362773		0.0842956	0.0676674	0.0808314		0.181679	0.132824	0.181679
	LTL	0.381062	0.384723	0.381311		0.311557	0.398483	0.544221		0.0309912	0.0240903	0.115684		0.769231	0.894872	0.869231		1.82491	1.81851	1.78292		0.0461538	0.0437797	0.0466287		0.0602771	0.086836	0.0635104		0.173282	0.105344	0.173282
	LTL	0.384497	0.381514	0.384904		0.544221	0.566265	0.311557		0.0971142	0.0982434	0.0273526		1.14872	1.17692	1.15128		1.82811	1.78292	1.81851		0.0354226	0.0368471	0.0361823		0.108314	0.0879908	0.105543		0.105344	0.173282	0.105344
	LTM	0.382395	0.396362	0.384158		0.242124	0.254574	0.102856		0.0287327	0.864241	0.0150565		0.948718	0.869231	0.917949		0.365836	0.323843	0.359431		0.00712251	0.00788224	0.00902184		0.0602771	0.106005	0.0605081		ND	ND	ND
	LTM	0.381514	0.381198	0.381333		0.289424	0.281214	1.46818		0.0158093	0.017064	0.0194479		0.807692	0.825641	0.784615		0.326335	0.395018	0.323843		0.017284	0.0153846	0.0163343		0.0575058	0.0681293	0.069515		ND	ND	ND
	LTM	0.378554	0.380362	0.379119	0.383613	0.282285	0.262115	0.931459	0.555632	0.0412798	0.0121706	0.0355082	0.0707514	0.774359	0.815385	0.920513	0.890456	0.897153	0.430605	0.466192	0.448106	0.0037037	0.00408357	0.00294397	0.0128258	0.0445727	0.0623557	0.0468822	0.0721966	ND	ND	ND	0
	LTM	0.396023	0.383073	0.396588		0.102856	0.104239	0.242124		0.0146801	0.0258469	0.0273526		0.871795	0.820513	0.794872		0.344128	0.359431	0.323843		0.0196581	0.0185185	0.0191833		0.109007	0.100231	0.103464		ND	ND	ND
	LTM	0.381785	0.381266	0.381763		1.46818	1.49174	0.289424		0.0101631	0.0119197	0.014931		1.07692	1.04872	1.09744		0.398221	0.342705	0.418925		0.011301	0.0107312	0.0115859		0.0831409	0.0685912	0.0773672		ND	ND	ND
	LTM	0.380362	0.378554	0.380633		0.931459	0.974833	0.282285		0.0508156	0.0249686	0.0435383		0.835897	0.923077	0.894872		1.46406	0.105338	0.420996		0.017284	0.020133	0.0187085		0.082448	0.0166282	0.0829099		ND	ND	ND
	RPL	0.389966	0.387955	0.39078		1.5303	1.278	0.382731		0.863739	0.0273526	0.102133		1.02821	1.05128	1.04872		3.46299	3.49288	3.33025		0.0219373	0.0207028	0.0209877		0.105774	0.0618938	0.10739		0.132824	0.141985	0.132824
	RPL	0.388294	0.389514	0.388768		0.633824	0.662651	0.485855		0.924467	0.0459222	0.0303639		0.894872	0.887179	0.902564		3.53238	2.96228	3.50285		0.0182336	0.0174739	0.0191833		0.105543	0.0836028	0.106236		0.142748	0.166412	0.142748
	RPL	0.384814	0.385401	0.384881	0.387499	0.548327	0.548461	0.500714	0.668588	1.03789	1.03237	0.87064	0.497512	1.04872	1.07436	1.05385	1.06339	3.14448	2.31673	3.13523	2.9171	0.0156695	0.0165242	0.017284	0.0188351	0.0829099	0.0833718	0.0866051	0.0897485	0.149618	0.141221	0.149618	0.139695
	RPL	0.387254	0.385876	0.387503		0.509683	0.500937	0.428826		0.0919699	0.0942284	0.121957		0.923077	0.910256	0.907692		2.29217	2.58897	2.5331		0.0276353	0.0270655	0.025736		0.0602771	0.060739	0.0593533		0.105344	0.0961832	0.105344
	RPL	0.389356	0.388294	0.389514		0.485855	0.487461	1.49286		1.03237	0.0404015	0.724467		1.45385	1.28974	1.33333		3.25907	8.75409	3.20783		0.0153846	0.0174739	0.0182336		0.102771	0.106005	0.108314		0.166412	0.142748	0.166412
	RPL	0.386282	0.384814	0.385718		0.501606	0.508166	0.548327		0.862986	0.0510665	1.00088		1.02821	1.2	1.10513		0.315302	0.35694	0.320285		0.0132004	0.0133903	0.0129155		0.107621	0.082448	0.104619		0.141221	0.149618	0.141221
	RPM	0.380384	0.381062	0.381288		1.13008	1.06158	0.976439		0.100627	0.11054	0.0370138		0.869231	0.917949	0.910256		0.347687	0.308897	0.340569		0.00911681	0.00987654	0.00968661		0.0418014	0.0376443	0.0187067		ND	ND	ND
	RPM	0.380588	0.385198	0.380136		1.44266	1.46319	1.34636		0.03601	0.0357591	0.0111669		0.920513	0.802564	0.792308		0.93452	0.555872	0.630605		0.00778727	0.00750237	0.00588794		0.0812933	0.0817552	0.0591224		ND	ND	ND
	RPM	0.383345	0.382441	0.383774	0.382328	0.673003	0.671129	0.111423	0.99642	0.0110414	0.0124216	0.924467	0.136338	0.766667	0.794872	0.84359	0.788034	0.325623	0.317082	0.357651	0.602629	0.011491	0.0124406	0.0121557	0.0105782	0.103233	0.104157	0.0923788	0.0758404	ND	ND	ND	0
	RPM	0.38174	0.381627	0.381311		1.42267	1.39759	1.13008		0.0368883	0.0393977	0.0983689		0.825641	0.869231	0.805128		0.37153	0.41637	0.371174		0.0112061	0.0121557	0.0108262		0.0789838	0.0847575	0.0806005		ND	ND	ND
	RPM	0.38522	0.380362	0.385198		1.34636	1.43373	1.44266		0.014931	0.0233375	0.0373902		0.689744	0.64359	0.597436		0.862278	0.641993	0.560854		0.00892688	0.00797721	0.00959164		0.108545	0.104388	0.10739		ND	ND	ND
	RPM	0.382531	0.383367	0.382328		0.111423	0.102187	0.673003		0.0332497	0.874279	0.0171895		0.710256	0.717949	0.707692		1.05587	1.35267	1.09609		0.0147198	0.0139601	0.0150997		0.0625866	0.0549654	0.0628176		ND	ND	ND
	LPM	0.38122	0.383458	0.381175		1.06716	1.08344	0.972378		0.0917189	0.0919699	0.0481807		0.820513	0.892308	0.923077		1.18256	0.712811	0.559431		0.0138651	0.0132004	0.0136752		0.0427252	0.0450346	0.0364896		0.174809	-0.0732824	0.174809
	LPM	0.380814	0.384701	0.380814		0.196252	0.174342	1.02811		0.0446675	0.0416562	0.027478		0.635897	0.684615	0.669231		1.68826	1.79893	1.60925		0.0133903	0.0128205	0.0119658		0.102771	0.106928	0.0840647		0.0282443	0.166412	0.0282443
	LPM	0.394983	0.385898	0.394667	0.386128	0.112316	0.113164	0.242124	0.477085	0.637014	0.647804	0.0355082	0.189293	0.620513	0.592308	0.658974	0.907692	1.08114	1.31032	1.09288	0.948636	0.0144349	0.0156695	0.0150997	0.0138071	0.0605081	0.0591224	0.0628176	0.068758	0.173282	0.170992	0.173282	0.126166
	LPM	0.393107	0.383706	0.393175		0.0883757	0.0870147	0.517537		0.0273526	0.862484	0.0494354		1.10769	1.09487	1.10256		0.862278	0.743416	0.629181		0.0124406	0.0133903	0.0126306		0.0849885	0.0831409	0.0866051		0.0977099	0.182443	0.0977099
	LPM	0.38235	0.381492	0.382757		1.02811	1.08211	0.196252		0.025345	0.0323714	0.0378921		1.08462	1.15385	1.1		0.929893	1.17509	0.915658		0.0169041	0.017189	0.0181387		0.0623557	0.0591224	0.0616628		0.166412	0.0282443	0.166412
	LPM	0.385605	0.394531	0.385853		0.242124	0.2444	0.112316		0.0347553	0.0348808	0.636763		1.06923	1.03077	1.09744		0.275801	0.230249	0.278292		0.0109212	0.011301	0.011491		0.0621247	0.0688222	0.0683603		0.170992	0.173282	0.170992
	RTM	0.390215	0.379684	0.390576		0.241722	0.233423	2.83266		0.0371393	0.0356336	0.0245922		0.779487	0.869231	0.905128		0.196797	0.22242	0.213167		0.00588794	0.00531814	0.00550807		0.0420323	0.0376443	0.0602771		ND	ND	ND
	RTM	0.386847	0.385175	0.387819		0.000981705	0.265462	0.30116		0.0208281	0.0271016	0.0248432		1.09231	1.1	1.11538		0.333452	0.399644	0.358007		0.0128205	0.0111111	0.0118708		0.0355658	0.0605081	0.043649		ND	ND	ND
	RTM	0.388565	0.385695	0.38635	0.386247	0.104641	0.102454	0.157073	0.402789	0.0239649	0.0262233	0.640527	0.129493	0.641026	0.597436	0.633333	0.789886	0.222064	0.255872	0.244128	0.270841	0.00864198	0.0101614	0.00807217	0.0100947	0.082448	0.0838337	0.0799076	0.0527449	ND	ND	ND	0
	RTM	0.38104	0.389446	0.383525		0.832664	0.870147	0.241722		0.0215809	0.0227102	0.0365119		0.687179	0.671795	0.807692		0.229181	0.201423	0.218861		0.00940171	0.00873694	0.0100665		0.0413395	0.0362587	0.0369515		ND	ND	ND
	RTM	0.385062	0.386689	0.385017		0.30116	0.302633	0.0981705		0.0287327	0.0268507	0.0245922		0.838462	0.635897	0.869231		0.29395	0.335231	0.307117		0.0117759	0.0129155	0.011301		0.0422633	0.0441109	0.0427252		ND	ND	ND
	RTM	0.388316	0.386576	0.385853		0.157073	0.10241	0.104641		0.647553	0.636763	0.0247177		0.625641	0.689744	0.658974		0.229197	0.314851	0.299768		0.013694	0.013008	0.011412		0.061732	0.055023	0.063138		ND	ND	ND

## Sheet: Ni
	Mn					Zn				Cu				Pb				Fe				Ni				Co				Cr
		Conc.1(mg/L)	Conc.2(mg/L)	Conc.3(mg/L)		Conc.1(mg/L)	Conc.2(mg/L)	Conc.3(mg/L)		Conc.1(mg/L)	Conc.2(mg/L)	Conc.3(mg/L)		Conc.1(mg/L)	Conc.2(mg/L)	Conc.3(mg/L)		Conc.1(mg/L)	Conc.2(mg/L)	Conc.3(mg/L)		Conc.1(mg/L)	Conc.2(mg/L)	Conc.3(mg/L)		Conc.1(mg/L)	Conc.2(mg/L)	Conc.3(mg/L)		Conc.1(mg/L)	Conc.2(mg/L)	Conc.3(mg/L)
	LTL	0.380158	0.380678	0.380723		0.53012	0.49353	0.480991		0.0475533	0.0435383	0.0508156		0.815385	0.820513	0.869231		1.33594	1.57189	1.31957		0.00826211	0.0106363	0.00788224		0.106697	0.0974596	0.105543		0.166412	0.172519	0.166412
	LTL	0.382667	0.390192	0.383299		0.356314	0.0951807	0.100982		0.023463	0.0220828	0.109536		0.341026	0.330769	0.320513		1.45516	1.42491	1.43132		0.037227	0.0380817	0.0362773		0.0602771	0.0819861	0.0612009		0.150382	0.157252	0.150382
	LTL	0.383571	0.393153	0.383684	0.386252	0.517537	0.522981	0.0883757	0.416963	0.0481807	1.20828	0.862359	0.214798	0.820513	0.792308	0.846154	0.845014	2.43594	2.28399	2.41388	1.79154	0.011491	0.0117759	0.0122507	0.0178696	0.0591224	0.107852	0.0584296	0.0811393	0.182443	0.0977099	0.182443	0.156616
	LTL	0.388136	0.389198	0.388271		0.481437	0.485498	0.53012		0.0460477	0.0508156	0.046537		1.14872	1.10256	1.04615		1.57117	1.31139	1.61174		0.0125356	0.0116809	0.0322887		0.0635104	0.0898383	0.0903002		0.172519	0.166412	0.172519
	LTL	0.390192	0.382667	0.39026		0.0978581	0.0964748	0.35685		0.115558	0.109536	0.0248432		1.05385	1.15128	1.05641		1.39359	2.24626	1.42491		0.0144349	0.0137702	0.00683761		0.0849885	0.082679	0.0829099		0.157252	0.150382	0.157252
	LTL	0.387661	0.389966	0.388068		0.382731	0.358054	1.5303		0.0967378	0.0981179	0.862359		0.892308	0.923077	0.879487		2.33167	2.39146	2.29288		0.0185185	0.020133	0.0175689		0.0685912	0.0796767	0.0794457		0.141985	0.132824	0.141985
	RPL	0.394373	0.380452	0.395028		1.25765	0.500312	0.503793		0.0953576	0.185696	0.23463		0.789744	0.738462	0.769231		1.32883	1.11459	0.955516		0.0184236	0.0202279	0.0212726		0.0376443	0.060739	0.0353349		0.120611	0.0259542	0.120611
	RPL	0.385424	0.387232	0.387525		2.42883	2.45837	0.509683		0.121957	0.115558	0.0917189		0.612821	0.533333	0.587179		1.40071	1.40783	1.58968		0.0175689	0.0182336	0.0185185		0.0210162	0.0625866	0.0187067		0.0961832	0.105344	0.0961832
	RPL	0.37878	0.38678	0.388136	0.385702	2.27501	2.30799	0.18929	1.13409	0.0981179	0.0967378	0.038394	0.153137	0.312821	0.310256	0.307692	0.607835	0.897865	0.537011	0.586833	0.961902	0.017189	0.01415	0.0237417	0.0188298	0.0376443	0.0586605	0.0378753	0.0445984	0.0832061	-0.0793893	0.0832061	0.0431722
	RPL	0.380452	0.394373	0.380723		0.503793	0.518072	1.25765		0.0220828	0.023463	0.0953576		0.741026	0.764103	0.715385		1.1911	1.42918	1.17972		0.0173789	0.0186135	0.0202279		0.0819861	0.0605081	0.0812933		0.0259542	0.120611	0.0259542
	RPL	0.383435	0.381989	0.383345		0.972378	1.01227	1.06716		1.21706	0.0481807	0.0942284		0.638462	0.615385	0.669231		0.399288	1.03559	0.395018		0.0244065	0.0152896	0.0158594		0.060739	0.0413395	0.0385681		-0.0732824	0.174809	-0.0732824
	RPL	0.386847	0.37878	0.388972		0.18929	0.187104	2.27501		0.0391468	0.0375157	0.101255		0.635897	0.589744	0.610256		0.826335	0.537367	0.501779		0.0178538	0.020133	0.0198481		0.034642	0.0120092	0.0214781		-0.0793893	0.0832061	-0.0793893
	LPL	0.391797	0.392068	0.391119		1.25881	0.334092	0.339893		0.774028	0.0173149	0.900125		1.07692	1.12821	1.11026		2.33559	3.13523	2.31673		0.0269706	0.0277303	0.0268756		0.0371824	0.0801386	0.0127021		0.141985	0.171756	0.141985
	LPL	0.387525	0.384949	0.38748		0.0145025	0.357921	0.353458		0.887704	0.882058	0.0119197		1.31026	1.31795	1.31282		1.07972	2.28114	1.07117		0.0288699	0.0127255	0.0108262		0.0429561	0.0387991	0.0429561		0.132824	0.181679	0.132824
	LPL	0.392023	0.391819	0.392203	0.387056	0.339893	0.332887	0.366667	0.393964	0.882058	0.887704	0.774028	0.407256	1.20513	1.0641	1.11795	1.12407	2.42776	1.07117	2.28114	1.74067	0.031529	0.0307692	0.0319088	0.032563	0.082448	0.0127021	0.0833718	0.0654734	0.171756	0.141985	0.171756	0.151145
	LPL	0.38513	0.387322	0.385559		0.353458	0.348951	0.0145025		0.0179423	0.0107905	0.891468		1.25128	1.15385	1.17436		1.15267	0.217082	1.10676		0.0375119	0.0391263	0.0362773		0.0842956	0.0676674	0.0808314		0.181679	0.132824	0.181679
	LPL	0.381062	0.384723	0.381311		0.311557	0.398483	0.544221		0.0309912	0.0240903	0.115684		0.769231	0.894872	0.869231		1.82491	1.81851	1.78292		0.0461538	0.0437797	0.0466287		0.0602771	0.086836	0.0635104		0.173282	0.105344	0.173282
	LPL	0.384497	0.381514	0.384904		0.544221	0.566265	0.311557		0.0971142	0.0982434	0.0273526		1.14872	1.17692	1.15128		1.82811	1.78292	1.81851		0.0354226	0.0368471	0.0361823		0.108314	0.0879908	0.105543		0.105344	0.173282	0.105344
	LTM	0.382395	0.396362	0.384158		0.242124	0.254574	0.102856		0.0287327	0.864241	0.0150565		0.948718	0.869231	0.917949		0.365836	0.323843	0.359431		0.00712251	0.00788224	0.00902184		0.0602771	0.106005	0.0605081		ND	ND	ND
	LTM	0.381514	0.381198	0.381333		0.289424	0.281214	1.46818		0.0158093	0.017064	0.0194479		0.807692	0.825641	0.784615		0.326335	0.395018	0.323843		0.017284	0.0153846	0.0163343		0.0575058	0.0681293	0.069515		ND	ND	ND
	LTM	0.378554	0.380362	0.379119	0.383613	0.282285	0.262115	0.931459	0.555632	0.0412798	0.0121706	0.0355082	0.0707514	0.774359	0.815385	0.920513	0.890456	0.897153	0.430605	0.466192	0.448106	0.0037037	0.00408357	0.00294397	0.0128258	0.0445727	0.0623557	0.0468822	0.0721966	ND	ND	ND	0
	LTM	0.396023	0.383073	0.396588		0.102856	0.104239	0.242124		0.0146801	0.0258469	0.0273526		0.871795	0.820513	0.794872		0.344128	0.359431	0.323843		0.0196581	0.0185185	0.0191833		0.109007	0.100231	0.103464		ND	ND	ND
	LTM	0.381785	0.381266	0.381763		1.46818	1.49174	0.289424		0.0101631	0.0119197	0.014931		1.07692	1.04872	1.09744		0.398221	0.342705	0.418925		0.011301	0.0107312	0.0115859		0.0831409	0.0685912	0.0773672		ND	ND	ND
	LTM	0.380362	0.378554	0.380633		0.931459	0.974833	0.282285		0.0508156	0.0249686	0.0435383		0.835897	0.923077	0.894872		1.46406	0.105338	0.420996		0.017284	0.020133	0.0187085		0.082448	0.0166282	0.0829099		ND	ND	ND
	RPM	0.389966	0.387955	0.39078		1.5303	1.278	0.382731		0.863739	0.0273526	0.102133		1.02821	1.05128	1.04872		3.46299	3.49288	3.33025		0.0219373	0.0207028	0.0209877		0.105774	0.0618938	0.10739		0.132824	0.141985	0.132824
	RPM	0.388294	0.389514	0.388768		0.633824	0.662651	0.485855		0.924467	0.0459222	0.0303639		0.894872	0.887179	0.902564		3.53238	2.96228	3.50285		0.0182336	0.0174739	0.0191833		0.105543	0.0836028	0.106236		0.142748	0.166412	0.142748
	RPM	0.384814	0.385401	0.384881	0.387499	0.548327	0.548461	0.500714	0.668588	1.03789	1.03237	0.87064	0.497512	1.04872	1.07436	1.05385	1.06339	3.14448	2.31673	3.13523	2.9171	0.0156695	0.0165242	0.017284	0.0188351	0.0829099	0.0833718	0.0866051	0.0897485	0.149618	0.141221	0.149618	0.139695
	RPM	0.387254	0.385876	0.387503		0.509683	0.500937	0.428826		0.0919699	0.0942284	0.121957		0.923077	0.910256	0.907692		2.29217	2.58897	2.5331		0.0276353	0.0270655	0.025736		0.0602771	0.060739	0.0593533		0.105344	0.0961832	0.105344
	RPM	0.389356	0.388294	0.389514		0.485855	0.487461	1.49286		1.03237	0.0404015	0.724467		1.45385	1.28974	1.33333		3.25907	8.75409	3.20783		0.0153846	0.0174739	0.0182336		0.102771	0.106005	0.108314		0.166412	0.142748	0.166412
	RPM	0.386282	0.384814	0.385718		0.501606	0.508166	0.548327		0.862986	0.0510665	1.00088		1.02821	1.2	1.10513		0.315302	0.35694	0.320285		0.0132004	0.0133903	0.0129155		0.107621	0.082448	0.104619		0.141221	0.149618	0.141221
	LPM	0.380384	0.381062	0.381288		1.13008	1.06158	0.976439		0.100627	0.11054	0.0370138		0.869231	0.917949	0.910256		0.347687	0.308897	0.340569		0.00911681	0.00987654	0.00968661		0.0418014	0.0376443	0.0187067		ND	ND	ND
	LPM	0.380588	0.385198	0.380136		1.44266	1.46319	1.34636		0.03601	0.0357591	0.0111669		0.920513	0.802564	0.792308		0.93452	0.555872	0.630605		0.00778727	0.00750237	0.00588794		0.0812933	0.0817552	0.0591224		ND	ND	ND
	LPM	0.383345	0.382441	0.383774	0.382328	0.673003	0.671129	0.111423	0.99642	0.0110414	0.0124216	0.924467	0.136338	0.766667	0.794872	0.84359	0.788034	0.325623	0.317082	0.357651	0.602629	0.011491	0.0124406	0.0121557	0.0105782	0.103233	0.104157	0.0923788	0.0758404	ND	ND	ND	0
	LPM	0.38174	0.381627	0.381311		1.42267	1.39759	1.13008		0.0368883	0.0393977	0.0983689		0.825641	0.869231	0.805128		0.37153	0.41637	0.371174		0.0112061	0.0121557	0.0108262		0.0789838	0.0847575	0.0806005		ND	ND	ND
	LPM	0.38522	0.380362	0.385198		1.34636	1.43373	1.44266		0.014931	0.0233375	0.0373902		0.689744	0.64359	0.597436		0.862278	0.641993	0.560854		0.00892688	0.00797721	0.00959164		0.108545	0.104388	0.10739		ND	ND	ND
	LPM	0.382531	0.383367	0.382328		0.111423	0.102187	0.673003		0.0332497	0.874279	0.0171895		0.710256	0.717949	0.707692		1.05587	1.35267	1.09609		0.0147198	0.0139601	0.0150997		0.0625866	0.0549654	0.0628176		ND	ND	ND
	RTL	0.38122	0.383458	0.381175		1.06716	1.08344	0.972378		0.0917189	0.0919699	0.0481807		0.820513	0.892308	0.923077		1.18256	0.712811	0.559431		0.0138651	0.0132004	0.0136752		0.0427252	0.0450346	0.0364896		0.174809	-0.0732824	0.174809
	RTL	0.380814	0.384701	0.380814		0.196252	0.174342	1.02811		0.0446675	0.0416562	0.027478		0.635897	0.684615	0.669231		1.68826	1.79893	1.60925		0.0133903	0.0128205	0.0119658		0.102771	0.106928	0.0840647		0.0282443	0.166412	0.0282443
	RTL	0.394983	0.385898	0.394667	0.386128	0.112316	0.113164	0.242124	0.477085	0.637014	0.647804	0.0355082	0.189293	0.620513	0.592308	0.658974	0.907692	1.08114	1.31032	1.09288	0.948636	0.0144349	0.0156695	0.0150997	0.0138071	0.0605081	0.0591224	0.0628176	0.068758	0.173282	0.170992	0.173282	0.126166
	RTL	0.393107	0.383706	0.393175		0.0883757	0.0870147	0.517537		0.0273526	0.862484	0.0494354		1.10769	1.09487	1.10256		0.862278	0.743416	0.629181		0.0124406	0.0133903	0.0126306		0.0849885	0.0831409	0.0866051		0.0977099	0.182443	0.0977099
	RTL	0.38235	0.381492	0.382757		1.02811	1.08211	0.196252		0.025345	0.0323714	0.0378921		1.08462	1.15385	1.1		0.929893	1.17509	0.915658		0.0169041	0.017189	0.0181387		0.0623557	0.0591224	0.0616628		0.166412	0.0282443	0.166412
	RTL	0.385605	0.394531	0.385853		0.242124	0.2444	0.112316		0.0347553	0.0348808	0.636763		1.06923	1.03077	1.09744		0.275801	0.230249	0.278292		0.0109212	0.011301	0.011491		0.0621247	0.0688222	0.0683603		0.170992	0.173282	0.170992
	RTM	0.390215	0.379684	0.390576		0.241722	0.233423	2.83266		0.0371393	0.0356336	0.0245922		0.779487	0.869231	0.905128		0.196797	0.22242	0.213167		0.00588794	0.00531814	0.00550807		0.0420323	0.0376443	0.0602771		ND	ND	ND
	RTM	0.386847	0.385175	0.387819		0.000981705	0.265462	0.30116		0.0208281	0.0271016	0.0248432		1.09231	1.1	1.11538		0.333452	0.399644	0.358007		0.0128205	0.0111111	0.0118708		0.0355658	0.0605081	0.043649		ND	ND	ND
	RTM	0.388565	0.385695	0.38635	0.386247	0.104641	0.102454	0.157073	0.402789	0.0239649	0.0262233	0.640527	0.129493	0.641026	0.597436	0.633333	0.789886	0.222064	0.255872	0.244128	0.270841	0.00864198	0.0101614	0.00807217	0.0100947	0.082448	0.0838337	0.0799076	0.0527449	ND	ND	ND	0
	RTM	0.38104	0.389446	0.383525		0.832664	0.870147	0.241722		0.0215809	0.0227102	0.0365119		0.687179	0.671795	0.807692		0.229181	0.201423	0.218861		0.00940171	0.00873694	0.0100665		0.0413395	0.0362587	0.0369515		ND	ND	ND
	RTM	0.385062	0.386689	0.385017		0.30116	0.302633	0.0981705		0.0287327	0.0268507	0.0245922		0.838462	0.635897	0.869231		0.29395	0.335231	0.307117		0.0117759	0.0129155	0.011301		0.0422633	0.0441109	0.0427252		ND	ND	ND
	RTM	0.388316	0.386576	0.385853		0.157073	0.10241	0.104641		0.647553	0.636763	0.0247177		0.625641	0.689744	0.658974		0.229197	0.314851	0.299768		0.013694	0.013008	0.011412		0.061732	0.055023	0.063138		ND	ND	ND

## Sheet: Co
	Mn					Zn				Cu				Pb				Fe				Ni				Co				Cr
		Conc.1(mg/L)	Conc.2(mg/L)	Conc.3(mg/L)		Conc.1(mg/L)	Conc.2(mg/L)	Conc.3(mg/L)		Conc.1(mg/L)	Conc.2(mg/L)	Conc.3(mg/L)		Conc.1(mg/L)	Conc.2(mg/L)	Conc.3(mg/L)		Conc.1(mg/L)	Conc.2(mg/L)	Conc.3(mg/L)		Conc.1(mg/L)	Conc.2(mg/L)	Conc.3(mg/L)		Conc.1(mg/L)	Conc.2(mg/L)	Conc.3(mg/L)		Conc.1(mg/L)	Conc.2(mg/L)	Conc.3(mg/L)
	LTM	0.380158	0.380678	0.380723		0.53012	0.49353	0.480991		0.0475533	0.0435383	0.0508156		0.815385	0.820513	0.869231		1.33594	1.57189	1.31957		0.00826211	0.0106363	0.00788224		0.106697	0.0974596	0.105543		0.166412	0.172519	0.166412
	LTM	0.382667	0.390192	0.383299		0.356314	0.0951807	0.100982		0.023463	0.0220828	0.109536		0.341026	0.330769	0.320513		1.45516	1.42491	1.43132		0.037227	0.0380817	0.0362773		0.0602771	0.0819861	0.0612009		0.150382	0.157252	0.150382
	LTM	0.383571	0.393153	0.383684	0.386252	0.517537	0.522981	0.0883757	0.416963	0.0481807	1.20828	0.862359	0.214798	0.820513	0.792308	0.846154	0.845014	2.43594	2.28399	2.41388	1.79154	0.011491	0.0117759	0.0122507	0.0178696	0.0591224	0.107852	0.0584296	0.0811393	0.182443	0.0977099	0.182443	0.156616
	LTM	0.388136	0.389198	0.388271		0.481437	0.485498	0.53012		0.0460477	0.0508156	0.046537		1.14872	1.10256	1.04615		1.57117	1.31139	1.61174		0.0125356	0.0116809	0.0322887		0.0635104	0.0898383	0.0903002		0.172519	0.166412	0.172519
	LTM	0.390192	0.382667	0.39026		0.0978581	0.0964748	0.35685		0.115558	0.109536	0.0248432		1.05385	1.15128	1.05641		1.39359	2.24626	1.42491		0.0144349	0.0137702	0.00683761		0.0849885	0.082679	0.0829099		0.157252	0.150382	0.157252
	LTM	0.387661	0.389966	0.388068		0.382731	0.358054	1.5303		0.0967378	0.0981179	0.862359		0.892308	0.923077	0.879487		2.33167	2.39146	2.29288		0.0185185	0.020133	0.0175689		0.0685912	0.0796767	0.0794457		0.141985	0.132824	0.141985
	LPM	0.394373	0.380452	0.395028		1.25765	0.500312	0.503793		0.0953576	0.185696	0.23463		0.789744	0.738462	0.769231		1.32883	1.11459	0.955516		0.0184236	0.0202279	0.0212726		0.0376443	0.060739	0.0353349		0.120611	0.0259542	0.120611
	LPM	0.385424	0.387232	0.387525		2.42883	2.45837	0.509683		0.121957	0.115558	0.0917189		0.612821	0.533333	0.587179		1.40071	1.40783	1.58968		0.0175689	0.0182336	0.0185185		0.0210162	0.0625866	0.0187067		0.0961832	0.105344	0.0961832
	LPM	0.37878	0.38678	0.388136	0.385702	2.27501	2.30799	0.18929	1.13409	0.0981179	0.0967378	0.038394	0.153137	0.312821	0.310256	0.307692	0.607835	0.897865	0.537011	0.586833	0.961902	0.017189	0.01415	0.0237417	0.0188298	0.0376443	0.0586605	0.0378753	0.0445984	0.0832061	-0.0793893	0.0832061	0.0431722
	LPM	0.380452	0.394373	0.380723		0.503793	0.518072	1.25765		0.0220828	0.023463	0.0953576		0.741026	0.764103	0.715385		1.1911	1.42918	1.17972		0.0173789	0.0186135	0.0202279		0.0819861	0.0605081	0.0812933		0.0259542	0.120611	0.0259542
	LPM	0.383435	0.381989	0.383345		0.972378	1.01227	1.06716		1.21706	0.0481807	0.0942284		0.638462	0.615385	0.669231		0.399288	1.03559	0.395018		0.0244065	0.0152896	0.0158594		0.060739	0.0413395	0.0385681		-0.0732824	0.174809	-0.0732824
	LPM	0.386847	0.37878	0.388972		0.18929	0.187104	2.27501		0.0391468	0.0375157	0.101255		0.635897	0.589744	0.610256		0.826335	0.537367	0.501779		0.0178538	0.020133	0.0198481		0.034642	0.0120092	0.0214781		-0.0793893	0.0832061	-0.0793893
	LTL	0.391797	0.392068	0.391119		1.25881	0.334092	0.339893		0.774028	0.0173149	0.900125		1.07692	1.12821	1.11026		2.33559	3.13523	2.31673		0.0269706	0.0277303	0.0268756		0.0371824	0.0801386	0.0127021		0.141985	0.171756	0.141985
	LTL	0.387525	0.384949	0.38748		0.0145025	0.357921	0.353458		0.887704	0.882058	0.0119197		1.31026	1.31795	1.31282		1.07972	2.28114	1.07117		0.0288699	0.0127255	0.0108262		0.0429561	0.0387991	0.0429561		0.132824	0.181679	0.132824
	LTL	0.392023	0.391819	0.392203	0.387056	0.339893	0.332887	0.366667	0.393964	0.882058	0.887704	0.774028	0.407256	1.20513	1.0641	1.11795	1.12407	2.42776	1.07117	2.28114	1.74067	0.031529	0.0307692	0.0319088	0.032563	0.082448	0.0127021	0.0833718	0.0654734	0.171756	0.141985	0.171756	0.151145
	LTL	0.38513	0.387322	0.385559		0.353458	0.348951	0.0145025		0.0179423	0.0107905	0.891468		1.25128	1.15385	1.17436		1.15267	0.217082	1.10676		0.0375119	0.0391263	0.0362773		0.0842956	0.0676674	0.0808314		0.181679	0.132824	0.181679
	LTL	0.381062	0.384723	0.381311		0.311557	0.398483	0.544221		0.0309912	0.0240903	0.115684		0.769231	0.894872	0.869231		1.82491	1.81851	1.78292		0.0461538	0.0437797	0.0466287		0.0602771	0.086836	0.0635104		0.173282	0.105344	0.173282
	LTL	0.384497	0.381514	0.384904		0.544221	0.566265	0.311557		0.0971142	0.0982434	0.0273526		1.14872	1.17692	1.15128		1.82811	1.78292	1.81851		0.0354226	0.0368471	0.0361823		0.108314	0.0879908	0.105543		0.105344	0.173282	0.105344
	LPL	0.382395	0.396362	0.384158		0.242124	0.254574	0.102856		0.0287327	0.864241	0.0150565		0.948718	0.869231	0.917949		0.365836	0.323843	0.359431		0.00712251	0.00788224	0.00902184		0.0602771	0.106005	0.0605081		ND	ND	ND
	LPL	0.381514	0.381198	0.381333		0.289424	0.281214	1.46818		0.0158093	0.017064	0.0194479		0.807692	0.825641	0.784615		0.326335	0.395018	0.323843		0.017284	0.0153846	0.0163343		0.0575058	0.0681293	0.069515		ND	ND	ND
	LPL	0.378554	0.380362	0.379119	0.383613	0.282285	0.262115	0.931459	0.555632	0.0412798	0.0121706	0.0355082	0.0707514	0.774359	0.815385	0.920513	0.890456	0.897153	0.430605	0.466192	0.448106	0.0037037	0.00408357	0.00294397	0.0128258	0.0445727	0.0623557	0.0468822	0.0721966	ND	ND	ND	0
	LPL	0.396023	0.383073	0.396588		0.102856	0.104239	0.242124		0.0146801	0.0258469	0.0273526		0.871795	0.820513	0.794872		0.344128	0.359431	0.323843		0.0196581	0.0185185	0.0191833		0.109007	0.100231	0.103464		ND	ND	ND
	LPL	0.381785	0.381266	0.381763		1.46818	1.49174	0.289424		0.0101631	0.0119197	0.014931		1.07692	1.04872	1.09744		0.398221	0.342705	0.418925		0.011301	0.0107312	0.0115859		0.0831409	0.0685912	0.0773672		ND	ND	ND
	LPL	0.380362	0.378554	0.380633		0.931459	0.974833	0.282285		0.0508156	0.0249686	0.0435383		0.835897	0.923077	0.894872		1.46406	0.105338	0.420996		0.017284	0.020133	0.0187085		0.082448	0.0166282	0.0829099		ND	ND	ND
	RPL	0.389966	0.387955	0.39078		1.5303	1.278	0.382731		0.863739	0.0273526	0.102133		1.02821	1.05128	1.04872		3.46299	3.49288	3.33025		0.0219373	0.0207028	0.0209877		0.105774	0.0618938	0.10739		0.132824	0.141985	0.132824
	RPL	0.388294	0.389514	0.388768		0.633824	0.662651	0.485855		0.924467	0.0459222	0.0303639		0.894872	0.887179	0.902564		3.53238	2.96228	3.50285		0.0182336	0.0174739	0.0191833		0.105543	0.0836028	0.106236		0.142748	0.166412	0.142748
	RPL	0.384814	0.385401	0.384881	0.387499	0.548327	0.548461	0.500714	0.668588	1.03789	1.03237	0.87064	0.497512	1.04872	1.07436	1.05385	1.06339	3.14448	2.31673	3.13523	2.9171	0.0156695	0.0165242	0.017284	0.0188351	0.0829099	0.0833718	0.0866051	0.0897485	0.149618	0.141221	0.149618	0.139695
	RPL	0.387254	0.385876	0.387503		0.509683	0.500937	0.428826		0.0919699	0.0942284	0.121957		0.923077	0.910256	0.907692		2.29217	2.58897	2.5331		0.0276353	0.0270655	0.025736		0.0602771	0.060739	0.0593533		0.105344	0.0961832	0.105344
	RPL	0.389356	0.388294	0.389514		0.485855	0.487461	1.49286		1.03237	0.0404015	0.724467		1.45385	1.28974	1.33333		3.25907	8.75409	3.20783		0.0153846	0.0174739	0.0182336		0.102771	0.106005	0.108314		0.166412	0.142748	0.166412
	RPL	0.386282	0.384814	0.385718		0.501606	0.508166	0.548327		0.862986	0.0510665	1.00088		1.02821	1.2	1.10513		0.315302	0.35694	0.320285		0.0132004	0.0133903	0.0129155		0.107621	0.082448	0.104619		0.141221	0.149618	0.141221
	RPM	0.380384	0.381062	0.381288		1.13008	1.06158	0.976439		0.100627	0.11054	0.0370138		0.869231	0.917949	0.910256		0.347687	0.308897	0.340569		0.00911681	0.00987654	0.00968661		0.0418014	0.0376443	0.0187067		ND	ND	ND
	RPM	0.380588	0.385198	0.380136		1.44266	1.46319	1.34636		0.03601	0.0357591	0.0111669		0.920513	0.802564	0.792308		0.93452	0.555872	0.630605		0.00778727	0.00750237	0.00588794		0.0812933	0.0817552	0.0591224		ND	ND	ND
	RPM	0.383345	0.382441	0.383774	0.382328	0.673003	0.671129	0.111423	0.99642	0.0110414	0.0124216	0.924467	0.136338	0.766667	0.794872	0.84359	0.788034	0.325623	0.317082	0.357651	0.602629	0.011491	0.0124406	0.0121557	0.0105782	0.103233	0.104157	0.0923788	0.0758404	ND	ND	ND	0
	RPM	0.38174	0.381627	0.381311		1.42267	1.39759	1.13008		0.0368883	0.0393977	0.0983689		0.825641	0.869231	0.805128		0.37153	0.41637	0.371174		0.0112061	0.0121557	0.0108262		0.0789838	0.0847575	0.0806005		ND	ND	ND
	RPM	0.38522	0.380362	0.385198		1.34636	1.43373	1.44266		0.014931	0.0233375	0.0373902		0.689744	0.64359	0.597436		0.862278	0.641993	0.560854		0.00892688	0.00797721	0.00959164		0.108545	0.104388	0.10739		ND	ND	ND
	RPM	0.382531	0.383367	0.382328		0.111423	0.102187	0.673003		0.0332497	0.874279	0.0171895		0.710256	0.717949	0.707692		1.05587	1.35267	1.09609		0.0147198	0.0139601	0.0150997		0.0625866	0.0549654	0.0628176		ND	ND	ND
	RTL	0.38122	0.383458	0.381175		1.06716	1.08344	0.972378		0.0917189	0.0919699	0.0481807		0.820513	0.892308	0.923077		1.18256	0.712811	0.559431		0.0138651	0.0132004	0.0136752		0.0427252	0.0450346	0.0364896		0.174809	-0.0732824	0.174809
	RTL	0.380814	0.384701	0.380814		0.196252	0.174342	1.02811		0.0446675	0.0416562	0.027478		0.635897	0.684615	0.669231		1.68826	1.79893	1.60925		0.0133903	0.0128205	0.0119658		0.102771	0.106928	0.0840647		0.0282443	0.166412	0.0282443
	RTL	0.394983	0.385898	0.394667	0.386128	0.112316	0.113164	0.242124	0.477085	0.637014	0.647804	0.0355082	0.189293	0.620513	0.592308	0.658974	0.907692	1.08114	1.31032	1.09288	0.948636	0.0144349	0.0156695	0.0150997	0.0138071	0.0605081	0.0591224	0.0628176	0.068758	0.173282	0.170992	0.173282	0.126166
	RTL	0.393107	0.383706	0.393175		0.0883757	0.0870147	0.517537		0.0273526	0.862484	0.0494354		1.10769	1.09487	1.10256		0.862278	0.743416	0.629181		0.0124406	0.0133903	0.0126306		0.0849885	0.0831409	0.0866051		0.0977099	0.182443	0.0977099
	RTL	0.38235	0.381492	0.382757		1.02811	1.08211	0.196252		0.025345	0.0323714	0.0378921		1.08462	1.15385	1.1		0.929893	1.17509	0.915658		0.0169041	0.017189	0.0181387		0.0623557	0.0591224	0.0616628		0.166412	0.0282443	0.166412
	RTL	0.385605	0.394531	0.385853		0.242124	0.2444	0.112316		0.0347553	0.0348808	0.636763		1.06923	1.03077	1.09744		0.275801	0.230249	0.278292		0.0109212	0.011301	0.011491		0.0621247	0.0688222	0.0683603		0.170992	0.173282	0.170992
	RTM	0.390215	0.379684	0.390576		0.241722	0.233423	2.83266		0.0371393	0.0356336	0.0245922		0.779487	0.869231	0.905128		0.196797	0.22242	0.213167		0.00588794	0.00531814	0.00550807		0.0420323	0.0376443	0.0602771		ND	ND	ND
	RTM	0.386847	0.385175	0.387819		0.000981705	0.265462	0.30116		0.0208281	0.0271016	0.0248432		1.09231	1.1	1.11538		0.333452	0.399644	0.358007		0.0128205	0.0111111	0.0118708		0.0355658	0.0605081	0.043649		ND	ND	ND
	RTM	0.388565	0.385695	0.38635	0.386247	0.104641	0.102454	0.157073	0.402789	0.0239649	0.0262233	0.640527	0.129493	0.641026	0.597436	0.633333	0.789886	0.222064	0.255872	0.244128	0.270841	0.00864198	0.0101614	0.00807217	0.0100947	0.082448	0.0838337	0.0799076	0.0527449	ND	ND	ND	0
	RTM	0.38104	0.389446	0.383525		0.832664	0.870147	0.241722		0.0215809	0.0227102	0.0365119		0.687179	0.671795	0.807692		0.229181	0.201423	0.218861		0.00940171	0.00873694	0.0100665		0.0413395	0.0362587	0.0369515		ND	ND	ND
	RTM	0.385062	0.386689	0.385017		0.30116	0.302633	0.0981705		0.0287327	0.0268507	0.0245922		0.838462	0.635897	0.869231		0.29395	0.335231	0.307117		0.0117759	0.0129155	0.011301		0.0422633	0.0441109	0.0427252		ND	ND	ND
	RTM	0.388316	0.386576	0.385853		0.157073	0.10241	0.104641		0.647553	0.636763	0.0247177		0.625641	0.689744	0.658974		0.229197	0.314851	0.299768		0.013694	0.013008	0.011412		0.061732	0.055023	0.063138		ND	ND	ND

## Sheet: Cr
	Mn					Zn				Cu				Pb				Fe				Ni				Co				Cr
		Conc.1(mg/L)	Conc.2(mg/L)	Conc.3(mg/L)		Conc.1(mg/L)	Conc.2(mg/L)	Conc.3(mg/L)		Conc.1(mg/L)	Conc.2(mg/L)	Conc.3(mg/L)		Conc.1(mg/L)	Conc.2(mg/L)	Conc.3(mg/L)		Conc.1(mg/L)	Conc.2(mg/L)	Conc.3(mg/L)		Conc.1(mg/L)	Conc.2(mg/L)	Conc.3(mg/L)		Conc.1(mg/L)	Conc.2(mg/L)	Conc.3(mg/L)		Conc.1(mg/L)	Conc.2(mg/L)	Conc.3(mg/L)
	LPL	0.380158	0.380678	0.380723		0.53012	0.49353	0.480991		0.0475533	0.0435383	0.0508156		0.815385	0.820513	0.869231		1.33594	1.57189	1.31957		0.00826211	0.0106363	0.00788224		0.106697	0.0974596	0.105543		0.166412	0.172519	0.166412
	LPL	0.382667	0.390192	0.383299		0.356314	0.0951807	0.100982		0.023463	0.0220828	0.109536		0.341026	0.330769	0.320513		1.45516	1.42491	1.43132		0.037227	0.0380817	0.0362773		0.0602771	0.0819861	0.0612009		0.150382	0.157252	0.150382
	LPL	0.383571	0.393153	0.383684	0.386252	0.517537	0.522981	0.0883757	0.416963	0.0481807	1.20828	0.862359	0.214798	0.820513	0.792308	0.846154	0.845014	2.43594	2.28399	2.41388	1.79154	0.011491	0.0117759	0.0122507	0.0178696	0.0591224	0.107852	0.0584296	0.0811393	0.182443	0.0977099	0.182443	0.155505
	LPL	0.388136	0.389198	0.388271		0.481437	0.485498	0.53012		0.0460477	0.0508156	0.046537		1.14872	1.10256	1.04615		1.57117	1.31139	1.61174		0.0125356	0.0116809	0.0322887		0.0635104	0.0898383	0.0903002		0.162519	0.166412	0.162519
	LPL	0.390192	0.382667	0.39026		0.0978581	0.0964748	0.35685		0.115558	0.109536	0.0248432		1.05385	1.15128	1.05641		1.39359	2.24626	1.42491		0.0144349	0.0137702	0.00683761		0.0849885	0.082679	0.0829099		0.157252	0.150382	0.157252
	LPL	0.387661	0.389966	0.388068		0.382731	0.358054	1.5303		0.0967378	0.0981179	0.862359		0.892308	0.923077	0.879487		2.33167	2.39146	2.29288		0.0185185	0.020133	0.0175689		0.0685912	0.0796767	0.0794457		0.141985	0.132824	0.141985
	LPM	0.394373	0.380452	0.395028		1.25765	0.500312	0.503793		0.0953576	0.185696	0.23463		0.789744	0.738462	0.769231		1.32883	1.11459	0.955516		0.0184236	0.0202279	0.0212726		0.0376443	0.060739	0.0353349		0.120611	0.0259542	0.120611
	LPM	0.385424	0.387232	0.387525		2.42883	2.45837	0.509683		0.121957	0.115558	0.0917189		0.612821	0.533333	0.587179		1.40071	1.40783	1.58968		0.0175689	0.0182336	0.0185185		0.0210162	0.0625866	0.0187067		0.0961832	0.105344	0.0961832
	LPM	0.37878	0.38678	0.388136	0.385702	2.27501	2.30799	0.18929	1.13409	0.0981179	0.0967378	0.038394	0.153137	0.312821	0.310256	0.307692	0.607835	0.897865	0.537011	0.586833	0.961902	0.017189	0.01415	0.0237417	0.0188298	0.0376443	0.0586605	0.0378753	0.0445984	0.0832061	-0.0793893	0.0832061	0.0431722
	LPM	0.380452	0.394373	0.380723		0.503793	0.518072	1.25765		0.0220828	0.023463	0.0953576		0.741026	0.764103	0.715385		1.1911	1.42918	1.17972		0.0173789	0.0186135	0.0202279		0.0819861	0.0605081	0.0812933		0.0259542	0.120611	0.0259542
	LPM	0.383435	0.381989	0.383345		0.972378	1.01227	1.06716		1.21706	0.0481807	0.0942284		0.638462	0.615385	0.669231		0.399288	1.03559	0.395018		0.0244065	0.0152896	0.0158594		0.060739	0.0413395	0.0385681		-0.0732824	0.174809	-0.0732824
	LPM	0.386847	0.37878	0.388972		0.18929	0.187104	2.27501		0.0391468	0.0375157	0.101255		0.635897	0.589744	0.610256		0.826335	0.537367	0.501779		0.0178538	0.020133	0.0198481		0.034642	0.0120092	0.0214781		-0.0793893	0.0832061	-0.0793893
	LTL	0.391797	0.392068	0.391119		1.25881	0.334092	0.339893		0.774028	0.0173149	0.900125		1.07692	1.12821	1.11026		2.33559	3.13523	2.31673		0.0269706	0.0277303	0.0268756		0.0371824	0.0801386	0.0127021		0.141985	0.171756	0.141985
	LTL	0.387525	0.384949	0.38748		0.0145025	0.357921	0.353458		0.887704	0.882058	0.0119197		1.31026	1.31795	1.31282		1.07972	2.28114	1.07117		0.0288699	0.0127255	0.0108262		0.0429561	0.0387991	0.0429561		0.132824	0.181679	0.132824
	LTL	0.392023	0.391819	0.392203	0.387056	0.339893	0.332887	0.366667	0.393964	0.882058	0.887704	0.774028	0.407256	1.20513	1.0641	1.11795	1.12407	2.42776	1.07117	2.28114	1.74067	0.031529	0.0307692	0.0319088	0.032563	0.082448	0.0127021	0.0833718	0.0654734	0.171756	0.141985	0.171756	0.151145
	LTL	0.38513	0.387322	0.385559		0.353458	0.348951	0.0145025		0.0179423	0.0107905	0.891468		1.25128	1.15385	1.17436		1.15267	0.217082	1.10676		0.0375119	0.0391263	0.0362773		0.0842956	0.0676674	0.0808314		0.181679	0.132824	0.181679
	LTL	0.381062	0.384723	0.381311		0.311557	0.398483	0.544221		0.0309912	0.0240903	0.115684		0.769231	0.894872	0.869231		1.82491	1.81851	1.78292		0.0461538	0.0437797	0.0466287		0.0602771	0.086836	0.0635104		0.173282	0.105344	0.173282
	LTL	0.384497	0.381514	0.384904		0.544221	0.566265	0.311557		0.0971142	0.0982434	0.0273526		1.14872	1.17692	1.15128		1.82811	1.78292	1.81851		0.0354226	0.0368471	0.0361823		0.108314	0.0879908	0.105543		0.105344	0.173282	0.105344
	LTM	0.382395	0.396362	0.384158		0.242124	0.254574	0.102856		0.0287327	0.864241	0.0150565		0.948718	0.869231	0.917949		0.365836	0.323843	0.359431		0.00712251	0.00788224	0.00902184		0.0602771	0.106005	0.0605081		ND	ND	ND
	LTM	0.381514	0.381198	0.381333		0.289424	0.281214	1.46818		0.0158093	0.017064	0.0194479		0.807692	0.825641	0.784615		0.326335	0.395018	0.323843		0.017284	0.0153846	0.0163343		0.0575058	0.0681293	0.069515		ND	ND	ND
	LTM	0.378554	0.380362	0.379119	0.383613	0.282285	0.262115	0.931459	0.555632	0.0412798	0.0121706	0.0355082	0.0707514	0.774359	0.815385	0.920513	0.890456	0.897153	0.430605	0.466192	0.448106	0.0037037	0.00408357	0.00294397	0.0128258	0.0445727	0.0623557	0.0468822	0.0721966	ND	ND	ND	0
	LTM	0.396023	0.383073	0.396588		0.102856	0.104239	0.242124		0.0146801	0.0258469	0.0273526		0.871795	0.820513	0.794872		0.344128	0.359431	0.323843		0.0196581	0.0185185	0.0191833		0.109007	0.100231	0.103464		ND	ND	ND
	LTM	0.381785	0.381266	0.381763		1.46818	1.49174	0.289424		0.0101631	0.0119197	0.014931		1.07692	1.04872	1.09744		0.398221	0.342705	0.418925		0.011301	0.0107312	0.0115859		0.0831409	0.0685912	0.0773672		ND	ND	ND
	LTM	0.380362	0.378554	0.380633		0.931459	0.974833	0.282285		0.0508156	0.0249686	0.0435383		0.835897	0.923077	0.894872		1.46406	0.105338	0.420996		0.017284	0.020133	0.0187085		0.082448	0.0166282	0.0829099		ND	ND	ND
	RPL	0.389966	0.387955	0.39078		1.5303	1.278	0.382731		0.863739	0.0273526	0.102133		1.02821	1.05128	1.04872		3.46299	3.49288	3.33025		0.0219373	0.0207028	0.0209877		0.105774	0.0618938	0.10739		0.132824	0.141985	0.132824
	RPL	0.388294	0.389514	0.388768		0.633824	0.662651	0.485855		0.924467	0.0459222	0.0303639		0.894872	0.887179	0.902564		3.53238	2.96228	3.50285		0.0182336	0.0174739	0.0191833		0.105543	0.0836028	0.106236		0.142748	0.166412	0.142748
	RPL	0.384814	0.385401	0.384881	0.387499	0.548327	0.548461	0.500714	0.668588	1.03789	1.03237	0.87064	0.497512	1.04872	1.07436	1.05385	1.06339	3.14448	2.31673	3.13523	2.9171	0.0156695	0.0165242	0.017284	0.0188351	0.0829099	0.0833718	0.0866051	0.0897485	0.149618	0.141221	0.149618	0.14525
	RPL	0.387254	0.385876	0.387503		0.509683	0.500937	0.428826		0.0919699	0.0942284	0.121957		0.923077	0.910256	0.907692		2.29217	2.58897	2.5331		0.0276353	0.0270655	0.025736		0.0602771	0.060739	0.0593533		0.105344	0.196183	0.105344
	RPL	0.389356	0.388294	0.389514		0.485855	0.487461	1.49286		1.03237	0.0404015	0.724467		1.45385	1.28974	1.33333		3.25907	8.75409	3.20783		0.0153846	0.0174739	0.0182336		0.102771	0.106005	0.108314		0.166412	0.142748	0.166412
	RPL	0.386282	0.384814	0.385718		0.501606	0.508166	0.548327		0.862986	0.0510665	1.00088		1.02821	1.2	1.10513		0.315302	0.35694	0.320285		0.0132004	0.0133903	0.0129155		0.107621	0.082448	0.104619		0.141221	0.149618	0.141221
	RPM	0.380384	0.381062	0.381288		1.13008	1.06158	0.976439		0.100627	0.11054	0.0370138		0.869231	0.917949	0.910256		0.347687	0.308897	0.340569		0.00911681	0.00987654	0.00968661		0.0418014	0.0376443	0.0187067		ND	ND	ND
	RPM	0.380588	0.385198	0.380136		1.44266	1.46319	1.34636		0.03601	0.0357591	0.0111669		0.920513	0.802564	0.792308		0.93452	0.555872	0.630605		0.00778727	0.00750237	0.00588794		0.0812933	0.0817552	0.0591224		ND	ND	ND
	RPM	0.383345	0.382441	0.383774	0.382328	0.673003	0.671129	0.111423	0.99642	0.0110414	0.0124216	0.924467	0.136338	0.766667	0.794872	0.84359	0.788034	0.325623	0.317082	0.357651	0.602629	0.011491	0.0124406	0.0121557	0.0105782	0.103233	0.104157	0.0923788	0.0758404	ND	ND	ND	0
	RPM	0.38174	0.381627	0.381311		1.42267	1.39759	1.13008		0.0368883	0.0393977	0.0983689		0.825641	0.869231	0.805128		0.37153	0.41637	0.371174		0.0112061	0.0121557	0.0108262		0.0789838	0.0847575	0.0806005		ND	ND	ND
	RPM	0.38522	0.380362	0.385198		1.34636	1.43373	1.44266		0.014931	0.0233375	0.0373902		0.689744	0.64359	0.597436		0.862278	0.641993	0.560854		0.00892688	0.00797721	0.00959164		0.108545	0.104388	0.10739		ND	ND	ND
	RPM	0.382531	0.383367	0.382328		0.111423	0.102187	0.673003		0.0332497	0.874279	0.0171895		0.710256	0.717949	0.707692		1.05587	1.35267	1.09609		0.0147198	0.0139601	0.0150997		0.0625866	0.0549654	0.0628176		ND	ND	ND
	RTL	0.38122	0.383458	0.381175		1.06716	1.08344	0.972378		0.0917189	0.0919699	0.0481807		0.820513	0.892308	0.923077		1.18256	0.712811	0.559431		0.0138651	0.0132004	0.0136752		0.0427252	0.0450346	0.0364896		0.174809	-0.0732824	0.174809
	RTL	0.380814	0.384701	0.380814		0.196252	0.174342	1.02811		0.0446675	0.0416562	0.027478		0.635897	0.684615	0.669231		1.68826	1.79893	1.60925		0.0133903	0.0128205	0.0119658		0.102771	0.106928	0.0840647		0.0282443	0.166412	0.0282443
	RTL	0.394983	0.385898	0.394667	0.386128	0.112316	0.113164	0.242124	0.477085	0.637014	0.647804	0.0355082	0.189293	0.620513	0.592308	0.658974	0.907692	1.08114	1.31032	1.09288	0.948636	0.0144349	0.0156695	0.0150997	0.0138071	0.0605081	0.0591224	0.0628176	0.068758	0.173282	0.170992	0.173282	0.126166
	RTL	0.393107	0.383706	0.393175		0.0883757	0.0870147	0.517537		0.0273526	0.862484	0.0494354		1.10769	1.09487	1.10256		0.862278	0.743416	0.629181		0.0124406	0.0133903	0.0126306		0.0849885	0.0831409	0.0866051		0.0977099	0.182443	0.0977099
	RTL	0.38235	0.381492	0.382757		1.02811	1.08211	0.196252		0.025345	0.0323714	0.0378921		1.08462	1.15385	1.1		0.929893	1.17509	0.915658		0.0169041	0.017189	0.0181387		0.0623557	0.0591224	0.0616628		0.166412	0.0282443	0.166412
	RTL	0.385605	0.394531	0.385853		0.242124	0.2444	0.112316		0.0347553	0.0348808	0.636763		1.06923	1.03077	1.09744		0.275801	0.230249	0.278292		0.0109212	0.011301	0.011491		0.0621247	0.0688222	0.0683603		0.170992	0.173282	0.170992
	RTM	0.390215	0.379684	0.390576		0.241722	0.233423	2.83266		0.0371393	0.0356336	0.0245922		0.779487	0.869231	0.905128		0.196797	0.22242	0.213167		0.00588794	0.00531814	0.00550807		0.0420323	0.0376443	0.0602771		ND	ND	ND
	RTM	0.386847	0.385175	0.387819		0.000981705	0.265462	0.30116		0.0208281	0.0271016	0.0248432		1.09231	1.1	1.11538		0.333452	0.399644	0.358007		0.0128205	0.0111111	0.0118708		0.0355658	0.0605081	0.043649		ND	ND	ND
	RTM	0.388565	0.385695	0.38635	0.386247	0.104641	0.102454	0.157073	0.402789	0.0239649	0.0262233	0.640527	0.129493	0.641026	0.597436	0.633333	0.789886	0.222064	0.255872	0.244128	0.270841	0.00864198	0.0101614	0.00807217	0.0100947	0.082448	0.0838337	0.0799076	0.0527449	ND	ND	ND	0
	RTM	0.38104	0.389446	0.383525		0.832664	0.870147	0.241722		0.0215809	0.0227102	0.0365119		0.687179	0.671795	0.807692		0.229181	0.201423	0.218861		0.00940171	0.00873694	0.0100665		0.0413395	0.0362587	0.0369515		ND	ND	ND
	RTM	0.385062	0.386689	0.385017		0.30116	0.302633	0.0981705		0.0287327	0.0268507	0.0245922		0.838462	0.635897	0.869231		0.29395	0.335231	0.307117		0.0117759	0.0129155	0.011301		0.0422633	0.0441109	0.0427252		ND	ND	ND
	RTM	0.388316	0.386576	0.385853		0.157073	0.10241	0.104641		0.647553	0.636763	0.0247177		0.625641	0.689744	0.658974		0.229197	0.314851	0.299768		0.013694	0.013008	0.011412		0.061732	0.055023	0.063138		ND	ND	ND

## Sheet: Edited
	Mn					Zn				Cu				Pb				Fe				Ni				Co				Cr
		Conc.1(mg/L)	Conc.2(mg/L)	Conc.3(mg/L)		Conc.1(mg/L)	Conc.2(mg/L)	Conc.3(mg/L)		Conc.1(mg/L)	Conc.2(mg/L)	Conc.3(mg/L)		Conc.1(mg/L)	Conc.2(mg/L)	Conc.3(mg/L)		Conc.1(mg/L)	Conc.2(mg/L)	Conc.3(mg/L)		Conc.1(mg/L)	Conc.2(mg/L)	Conc.3(mg/L)		Conc.1(mg/L)	Conc.2(mg/L)	Conc.3(mg/L)		Conc.1(mg/L)	Conc.2(mg/L)	Conc.3(mg/L)
	LPL	0.390158	0.380678	0.390723		1.25765	0.500312	0.503793		0.774028	0.0173149	0.900125		1.07692	1.12821	1.11026		1.33594	1.57189	1.31957		0.0269706	0.0277303	0.0268756		0.0602771	0.106005	0.0605081		0.166412	0.172519	0.166412
	LPL	0.392667	0.390192	0.383299		2.42883	2.45837	0.509683		0.887704	0.882058	0.0119197		1.31026	1.31795	1.31282		1.45516	1.42491	1.43132		0.0288699	0.0127255	0.0108262		0.0575058	0.0681293	0.069515		0.150382	0.157252	0.150382
	LPL	0.383571	0.393153	0.383684	0.395697	2.27501	2.30799	0.18929	1.13409	0.882058	0.887704	0.774028	0.407256	1.20513	1.0641	1.11795	1.12407	2.43594	2.28399	2.41388	1.79154	0.031529	0.0307692	0.0319088	0.032563	0.0445727	0.0623557	0.0468822	0.0721966	0.182443	0.0977099	0.182443	0.155505
	LPL	0.398136	0.389198	0.398271		0.503793	0.518072	1.25765		0.0179423	0.0107905	0.891468		1.25128	1.15385	1.17436		1.57117	1.31139	1.61174		0.0375119	0.0391263	0.0362773		0.109007	0.100231	0.103464		0.162519	0.166412	0.162519
	LPL	0.390192	0.392667	0.39026		0.972378	1.01227	1.06716		0.0309912	0.0240903	0.115684		0.769231	0.894872	0.869231		1.39359	2.24626	1.42491		0.0461538	0.0437797	0.0466287		0.0831409	0.0685912	0.0773672		0.157252	0.150382	0.157252
	LPL	0.387661	0.489966	0.398068		0.18929	0.187104	2.27501		0.0971142	0.0982434	0.0273526		1.14872	1.17692	1.15128		2.33167	2.39146	2.29288		0.0354226	0.0368471	0.0361823		0.082448	0.0166282	0.0829099		0.141985	0.132824	0.141985
	LPM	0.394373	0.380452	0.395028		0.241722	0.233423	2.83266		0.100627	0.11054	0.0370138		0.948718	0.869231	0.917949		1.18256	0.712811	0.559431		0.00911681	0.00987654	0.00968661		0.0376443	0.060739	0.0353349		0.120611	0.0259542	0.120611
	LPM	0.385424	0.387232	0.387525		0.000981705	0.265462	0.30116		0.03601	0.0357591	0.0111669		0.807692	0.825641	0.784615		1.68826	1.79893	1.60925		0.00778727	0.00750237	0.00588794		0.0210162	0.0625866	0.0187067		0.0961832	0.105344	0.0961832
	LPM	0.37878	0.38678	0.388136	0.385702	0.104641	0.102454	0.157073	0.402789	0.0110414	0.0124216	0.924467	0.136338	0.774359	0.815385	0.920513	0.890456	1.08114	1.31032	1.09288	0.948636	0.011491	0.0124406	0.0121557	0.0105782	0.0376443	0.0586605	0.0378753	0.0445984	0.0832061	-0.0793893	0.0832061	0.0431722
	LPM	0.380452	0.394373	0.380723		0.832664	0.870147	0.241722		0.0368883	0.0393977	0.0983689		0.871795	0.820513	0.794872		0.862278	0.743416	0.629181		0.0112061	0.0121557	0.0108262		0.0819861	0.0605081	0.0812933		0.0259542	0.120611	0.0259542
	LPM	0.383435	0.381989	0.383345		0.30116	0.302633	0.0981705		0.014931	0.0233375	0.0373902		1.07692	1.04872	1.09744		0.929893	1.17509	0.915658		0.00892688	0.00797721	0.00959164		0.060739	0.0413395	0.0385681		-0.0732824	0.174809	-0.0732824
	LPM	0.386847	0.37878	0.388972		0.157073	0.10241	0.104641		0.0332497	0.874279	0.0171895		0.835897	0.923077	0.894872		0.275801	0.230249	0.278292		0.0147198	0.0139601	0.0150997		0.034642	0.0120092	0.0214781		-0.0793893	0.0832061	-0.0793893
	LTL	0.391797	0.392068	0.391119		0.242124	0.254574	0.102856		0.0475533	0.0435383	0.0508156		0.815385	0.820513	0.869231		2.33559	3.13523	2.31673		0.00826211	0.0106363	0.00788224		0.0371824	0.0801386	0.0127021		0.141985	0.171756	0.141985
	LTL	0.387525	0.384949	0.38748		0.289424	0.281214	1.46818		0.023463	0.0220828	0.109536		0.341026	0.330769	0.320513		1.07972	2.28114	1.07117		0.037227	0.0380817	0.0362773		0.0429561	0.0387991	0.0429561		0.132824	0.181679	0.132824
	LTL	0.392023	0.391819	0.392203	0.387056	0.282285	0.262115	0.931459	0.555632	0.0481807	1.20828	0.862359	0.214798	0.820513	0.792308	0.846154	0.845014	2.42776	1.07117	2.28114	1.74067	0.011491	0.0117759	0.0122507	0.0178696	0.082448	0.0127021	0.0833718	0.0654734	0.171756	0.141985	0.171756	0.151145
	LTL	0.38513	0.387322	0.385559		0.102856	0.104239	0.242124		0.0460477	0.0508156	0.046537		1.14872	1.10256	1.04615		1.15267	0.217082	1.10676		0.0125356	0.0116809	0.0322887		0.0842956	0.0676674	0.0808314		0.181679	0.132824	0.181679
	LTL	0.381062	0.384723	0.381311		1.46818	1.49174	0.289424		0.115558	0.109536	0.0248432		1.05385	1.15128	1.05641		1.82491	1.81851	1.78292		0.0144349	0.0137702	0.00683761		0.0602771	0.086836	0.0635104		0.173282	0.105344	0.173282
	LTL	0.384497	0.381514	0.384904		0.931459	0.974833	0.282285		0.0967378	0.0981179	0.862359		0.892308	0.923077	0.879487		1.82811	1.78292	1.81851		0.0185185	0.020133	0.0175689		0.108314	0.0879908	0.105543		0.105344	0.173282	0.105344
	LTM	0.382395	0.396362	0.384158		1.25881	0.334092	0.339893		0.0287327	0.864241	0.0150565		0.789744	0.738462	0.769231		0.365836	0.323843	0.359431		0.00712251	0.00788224	0.00902184		0.106697	0.0974596	0.105543		ND	ND	ND
	LTM	0.381514	0.381198	0.381333		0.0145025	0.357921	0.353458		0.0158093	0.017064	0.0194479		0.612821	0.533333	0.587179		0.326335	0.395018	0.323843		0.017284	0.0153846	0.0163343		0.0602771	0.0819861	0.0612009		ND	ND	ND
	LTM	0.378554	0.380362	0.379119	0.383613	0.339893	0.332887	0.366667	0.393964	0.0412798	0.0121706	0.0355082	0.0707514	0.312821	0.310256	0.307692	0.607835	0.897153	0.430605	0.466192	0.448106	0.0037037	0.00408357	0.00294397	0.0128258	0.0591224	0.107852	0.0584296	0.0811393	ND	ND	ND	0
	LTM	0.396023	0.383073	0.396588		0.353458	0.348951	0.0145025		0.0146801	0.0258469	0.0273526		0.741026	0.764103	0.715385		0.344128	0.359431	0.323843		0.0196581	0.0185185	0.0191833		0.0635104	0.0898383	0.0903002		ND	ND	ND
	LTM	0.381785	0.381266	0.381763		0.311557	0.398483	0.544221		0.0101631	0.0119197	0.014931		0.638462	0.615385	0.669231		0.398221	0.342705	0.418925		0.011301	0.0107312	0.0115859		0.0849885	0.082679	0.0829099		ND	ND	ND
	LTM	0.380362	0.378554	0.380633		0.544221	0.566265	0.311557		0.0508156	0.0249686	0.0435383		0.635897	0.589744	0.610256		1.46406	0.105338	0.420996		0.017284	0.020133	0.0187085		0.0685912	0.0796767	0.0794457		ND	ND	ND
	RPL	0.389966	0.487955	0.38078		1.13008	1.06158	0.976439		0.863739	0.0273526	0.102133		1.02821	1.05128	1.04872		3.46299	3.49288	3.33025		0.0184236	0.0202279	0.0212726		0.105774	0.0618938	0.10739		0.132824	0.141985	0.132824
	RPL	0.388294	0.389514	0.388768		1.44266	1.46319	1.34636		0.924467	0.0459222	0.0303639		0.894872	0.887179	0.902564		3.53238	2.96228	3.50285		0.0175689	0.0182336	0.0185185		0.105543	0.0836028	0.106236		0.142748	0.166412	0.142748
	RPL	0.384814	0.385401	0.384881	0.391944	0.673003	0.671129	0.111423	0.99642	1.03789	1.03237	0.87064	0.497512	1.04872	1.07436	1.05385	1.06339	3.14448	2.31673	3.13523	2.9171	0.017189	0.01415	0.0237417	0.0188298	0.0829099	0.0833718	0.0866051	0.0897485	0.149618	0.141221	0.149618	0.14525
	RPL	0.387254	0.385876	0.387503		1.42267	1.39759	1.13008		0.0919699	0.0942284	0.121957		0.923077	0.910256	0.907692		2.29217	2.58897	2.5331		0.0173789	0.0186135	0.0202279		0.0602771	0.060739	0.0593533		0.105344	0.196183	0.105344
	RPL	0.389356	0.388294	0.389514		1.34636	1.43373	1.44266		1.03237	0.0404015	0.724467		1.45385	1.28974	1.33333		3.25907	8.75409	3.20783		0.0244065	0.0152896	0.0158594		0.102771	0.106005	0.108314		0.166412	0.142748	0.166412
	RPL	0.386282	0.374814	0.385718		0.111423	0.102187	0.673003		0.862986	0.0510665	1.00088		1.02821	1.2	1.10513		0.315302	0.35694	0.320285		0.0178538	0.020133	0.0198481		0.107621	0.082448	0.104619		0.141221	0.149618	0.141221
	RPM	0.380384	0.381062	0.381288		1.5303	1.278	0.382731		0.0953576	0.185696	0.23463		0.869231	0.917949	0.910256		0.347687	0.308897	0.340569		0.0219373	0.0207028	0.0209877		0.0418014	0.0376443	0.0187067		ND	ND	ND
	RPM	0.380588	0.385198	0.380136		0.633824	0.662651	0.485855		0.121957	0.115558	0.0917189		0.920513	0.802564	0.792308		0.93452	0.555872	0.630605		0.0182336	0.0174739	0.0191833		0.0812933	0.0817552	0.0591224		ND	ND	ND
	RPM	0.383345	0.382441	0.383774	0.382328	0.548327	0.548461	0.500714	0.668588	0.0981179	0.0967378	0.038394	0.153137	0.766667	0.794872	0.84359	0.788034	0.325623	0.317082	0.357651	0.602629	0.0156695	0.0165242	0.017284	0.0188351	0.103233	0.104157	0.0923788	0.0758404	ND	ND	ND	0
	RPM	0.38174	0.381627	0.381311		0.509683	0.500937	1.42883		0.0220828	0.023463	0.0953576		0.825641	0.869231	0.805128		0.37153	0.41637	0.371174		0.0276353	0.0270655	0.025736		0.0789838	0.0847575	0.0806005		ND	ND	ND
	RPM	0.38522	0.380362	0.385198		0.485855	0.487461	0.49286		1.21706	0.0481807	0.0942284		0.689744	0.64359	0.597436		0.862278	0.641993	0.560854		0.0153846	0.0174739	0.0182336		0.108545	0.104388	0.10739		ND	ND	ND
	RPM	0.382531	0.383367	0.382328		0.501606	0.508166	0.548327		0.0391468	0.0375157	0.101255		0.710256	0.717949	0.707692		1.05587	1.35267	1.09609		0.0132004	0.0133903	0.0129155		0.0625866	0.0549654	0.0628176		ND	ND	ND
	RTL	0.38122	0.373458	0.381175		1.06716	1.08344	0.972378		0.0917189	0.0919699	0.0481807		0.820513	0.892308	0.923077		1.32883	1.11459	0.955516		0.0138651	0.0132004	0.0136752		0.0138651	0.0132004	0.0136752		0.174809	-0.0732824	0.174809
	RTL	0.380814	0.284701	0.380814		0.196252	0.174342	1.02811		0.0446675	0.0416562	0.027478		0.635897	0.684615	0.669231		1.40071	1.40783	1.58968		0.0133903	0.0128205	0.0119658		0.0133903	0.0128205	0.0119658		0.0282443	0.166412	0.0282443
	RTL	0.294983	0.385898	0.294667	0.357795	0.112316	0.113164	0.242124	0.477085	0.637014	0.647804	0.0355082	0.189293	0.620513	0.592308	0.658974	0.907692	0.897865	0.537011	0.586833	0.961902	0.0144349	0.0156695	0.0150997	0.0138071	0.0144349	0.0156695	0.0150997	0.0138071	0.173282	0.170992	0.173282	0.126166
	RTL	0.293107	0.383706	0.293175		0.0883757	0.0870147	0.517537		0.0273526	0.862484	0.0494354		1.10769	1.09487	1.10256		1.1911	1.42918	1.17972		0.0124406	0.0133903	0.0126306		0.0124406	0.0133903	0.0126306		0.0977099	0.182443	0.0977099
	RTL	0.38235	0.381492	0.382757		1.02811	1.08211	0.196252		0.025345	0.0323714	0.0378921		1.08462	1.15385	1.1		0.399288	1.03559	0.395018		0.0169041	0.017189	0.0181387		0.0169041	0.017189	0.0181387		0.166412	0.0282443	0.166412
	RTL	0.385605	0.394531	0.385853		0.242124	0.2444	0.112316		0.0347553	0.0348808	0.636763		1.06923	1.03077	1.09744		0.826335	0.537367	0.501779		0.0109212	0.011301	0.011491		0.0109212	0.011301	0.011491		0.170992	0.173282	0.170992
	RTM	0.390215	0.379684	0.390576		0.53012	0.49353	0.480991		0.0371393	0.0356336	0.0245922		0.779487	0.869231	0.905128		0.196797	0.22242	0.213167		0.00588794	0.00531814	0.00550807		0.00588794	0.00531814	0.00550807		ND	ND	ND
	RTM	0.396847	0.385175	0.397819		0.356314	0.0951807	0.100982		0.0208281	0.0271016	0.0248432		1.09231	1.1	1.11538		0.333452	0.399644	0.358007		0.0128205	0.0111111	0.0118708		0.0128205	0.0111111	0.0118708		ND	ND	ND
	RTM	0.398565	0.295695	0.38635	0.379025	0.517537	0.522981	0.0883757	0.416963	0.0239649	0.0262233	0.640527	0.129493	0.641026	0.597436	0.633333	0.789886	0.222064	0.255872	0.244128	0.270841	0.00864198	0.0101614	0.00807217	0.0100947	0.00864198	0.0101614	0.00807217	0.0100947	ND	ND	ND	0
	RTM	0.38104	0.299446	0.383525		0.481437	0.485498	0.53012		0.0215809	0.0227102	0.0365119		0.687179	0.671795	0.807692		0.229181	0.201423	0.218861		0.00940171	0.00873694	0.0100665		0.00940171	0.00873694	0.0100665		ND	ND	ND
	RTM	0.395062	0.386689	0.395017		0.0978581	0.0964748	0.35685		0.0287327	0.0268507	0.0245922		0.838462	0.635897	0.869231		0.29395	0.335231	0.307117		0.0117759	0.0129155	0.011301		0.0117759	0.0129155	0.011301		ND	ND	ND
	RTM	0.388316	0.386576	0.385853		0.382731	0.358054	1.5303		0.647553	0.636763	0.0247177		0.625641	0.689744	0.658974		0.229197	0.314851	0.299768		0.013694	0.013008	0.011412		0.013694	0.013008	0.011412		ND	ND	ND
